# Supplementary material for: Iron tris-mesityl: a homoleptic iron(ii) ferrate species for directed C–H activation
Source: Chem Sci. 2026 Feb 3;17(14):7002–9. doi: 10.1039/d5sc08832a (PMC12896185; doi:10.1039/d5sc08832a)
Supplement: SC-017-D5SC08832A-s002 [file SC-017-D5SC08832A-s002.cif]

# Supplementary Information (SI) for Chemical Science.
# This journal is © The Royal Society of Chemistry 2026

####################################################################### 
# 
# This file contains crystal structure data downloaded from the 
# Cambridge Structural Database (CSD) hosted by the Cambridge 
# Crystallographic Data Centre (CCDC).
# 
# Full information about CCDC data access policies and citation 
# guidelines are available at http://www.ccdc.cam.ac.uk/access/V1 
# 
# Audit and citation data items may have been added by the CCDC. 
# Please retain this information to preserve the provenance of 
# this file and to allow appropriate attribution of the data. 
# 
#######################################################################

data_neisc85
_database_code_depnum_ccdc_archive 'CCDC 2374621'
loop_
_audit_author_name
_audit_author_address
'William Brennessel'
;University of Rochester
United States of America
;
_audit_update_record             
;
2024-07-30 deposited with the CCDC.	2026-02-04 downloaded from the CCDC.
;

_vrf_PLAT605_neisc85             
;
PROBLEM: _G Largest Solvent Accessible VOID in the Structure .. 512 A**3 
RESPONSE: Reflection contributions from highly disordered solvent
in channels along [001] were fixed and added to the calculated
structure factors using the SQUEEZE routine of program Platon
(Spek, 2015), which determined there to be 125 electrons in 512
\%A^3^ treated this way. Because the exact identity and amount
of solvent were not known, no solvent was included in the atom
list or molecular formula. Thus all calculated quantities that
derive from the molecular formula (i.e., F(000), density,
molecular weight, etc.) are known to be incorrect.
;

_vrf_PLAT869_neisc85             
;
PROBLEM: _G ALERTS Related to the Use of SQUEEZE Suppressed! 
RESPONSE: Reflection contributions from highly disordered solvent
in channels along [001] were fixed and added to the calculated
structure factors using the SQUEEZE routine of program Platon
(Spek, 2015), which determined there to be 125 electrons in 512
\%A^3^ treated this way. Because the exact identity and amount
of solvent were not known, no solvent was included in the atom
list or molecular formula. Thus all calculated quantities that
derive from the molecular formula (i.e., F(000), density,
molecular weight, etc.) are known to be incorrect.
;

_audit_creation_date             2024-07-30
_audit_creation_method           
;
Olex2 1.5-ac6-015
(compiled 2023.12.04 svn.r209d9fb2 for Rigaku Oxford Diffraction, GUI svn.r6873)
;
_shelx_SHELXL_version_number     2019/3
_chemical_name_common            ?
_chemical_name_systematic        ?
_chemical_formula_moiety         'C39 H24 Fe N3'
_chemical_formula_sum            'C39 H24 Fe N3'
_chemical_formula_weight         590.46
_chemical_melting_point          ?
_chemical_oxdiff_formula         ?
loop_
_atom_type_symbol
_atom_type_description
_atom_type_scat_dispersion_real
_atom_type_scat_dispersion_imag
_atom_type_scat_source
C C 0.0181 0.0091 'International Tables Vol C Tables 4.2.6.8 and 6.1.1.4'
H H 0.0000 0.0000 'International Tables Vol C Tables 4.2.6.8 and 6.1.1.4'
Fe Fe -1.1336 3.1974 'International Tables Vol C Tables 4.2.6.8 and 6.1.1.4'
N N 0.0311 0.0180 'International Tables Vol C Tables 4.2.6.8 and 6.1.1.4'

_shelx_space_group_comment       
;
The symmetry employed for this shelxl refinement is uniquely defined
by the following loop, which should always be used as a source of
symmetry information in preference to the above space-group names.
They are only intended as comments.
;
_space_group_crystal_system      trigonal
_space_group_IT_number           165
_space_group_name_H-M_alt        'P -3 c 1'
_space_group_name_Hall           '-P 3 2"c'
loop_
_space_group_symop_operation_xyz
'x, y, z'
'-y, x-y, z'
'-x+y, -x, z'
'y, x, -z+1/2'
'x-y, -y, -z+1/2'
'-x, -x+y, -z+1/2'
'-x, -y, -z'
'y, -x+y, -z'
'x-y, x, -z'
'-y, -x, z-1/2'
'-x+y, y, z-1/2'
'x, x-y, z-1/2'

_cell_length_a                   15.0670(6)
_cell_length_b                   15.0670(6)
_cell_length_c                   15.2096(6)
_cell_angle_alpha                90
_cell_angle_beta                 90
_cell_angle_gamma                120
_cell_volume                     2990.2(3)
_cell_formula_units_Z            4
_cell_measurement_reflns_used    4731
_cell_measurement_temperature    100.00(10)
_cell_measurement_theta_max      75.7490
_cell_measurement_theta_min      3.3830
_shelx_estimated_absorpt_T_max   0.751
_shelx_estimated_absorpt_T_min   0.413
_exptl_absorpt_coefficient_mu    4.286
_exptl_absorpt_correction_T_max  1.00000
_exptl_absorpt_correction_T_min  0.54887
_exptl_absorpt_correction_type   multi-scan
_exptl_absorpt_process_details   
;
CrysAlisPro 1.171.40.57a (Rigaku Oxford Diffraction, 2019)
Empirical absorption correction using spherical harmonics,
 implemented in SCALE3 ABSPACK scaling algorithm.
;
_exptl_absorpt_special_details   ?
_exptl_crystal_colour            purple-black
_exptl_crystal_colour_primary    black
_exptl_crystal_density_diffrn    1.312
_exptl_crystal_density_meas      ?
_exptl_crystal_density_method    ?
_exptl_crystal_description       needle
_exptl_crystal_F_000             1220
_exptl_crystal_size_max          0.251
_exptl_crystal_size_mid          0.099
_exptl_crystal_size_min          0.071
_exptl_transmission_factor_max   ?
_exptl_transmission_factor_min   ?
_diffrn_reflns_av_R_equivalents  0.0365
_diffrn_reflns_av_unetI/netI     0.0282
_diffrn_reflns_Laue_measured_fraction_full 1.000
_diffrn_reflns_Laue_measured_fraction_max 0.983
_diffrn_reflns_limit_h_max       18
_diffrn_reflns_limit_h_min       -9
_diffrn_reflns_limit_k_max       11
_diffrn_reflns_limit_k_min       -19
_diffrn_reflns_limit_l_max       19
_diffrn_reflns_limit_l_min       -18
_diffrn_reflns_number            9024
_diffrn_reflns_point_group_measured_fraction_full 1.000
_diffrn_reflns_point_group_measured_fraction_max 0.983
_diffrn_reflns_theta_full        74.504
_diffrn_reflns_theta_max         77.925
_diffrn_reflns_theta_min         3.387
_diffrn_ambient_environment      N~2~
_diffrn_ambient_temperature      100.00(10)
_diffrn_detector                 'Hybrid Pixel Array Detector'
_diffrn_detector_area_resol_mean 10.0000
_diffrn_detector_type            HyPix
_diffrn_measured_fraction_theta_full 1.000
_diffrn_measured_fraction_theta_max 0.983
_diffrn_measurement_details      
;
List of Runs (angles in degrees, time in seconds):

  # Type    Start    End  Width  t~exp~   \w     \q     \k     \f   Frames
#--------------------------------------------------------------------------
  1  \w   -119.00 -93.00   0.50    1.19    --  -48.05-127.00 175.00   52
  2  \w     95.00 125.00   0.50    4.74    --  107.75  55.00 139.00   60
  3  \w    150.00 175.00   0.50    4.74    --  107.75  55.00 139.00   50
  4  \w     36.00  68.00   0.50    4.74    --  107.75 -55.00  -2.00   64
  5  \w   -120.00 -93.00   0.50    1.19    --  -48.05-125.00  60.00   54
  6  \w     -4.00  21.00   0.50    1.19    --  -48.05  19.00  90.00   50
  7  \w   -111.00 -68.00   0.50    1.19    --  -48.05-143.00   5.00   86
  8  \w    -44.00 -18.00   0.50    4.74    --  -86.25  45.00  90.00   52
  9  \w    108.00 159.00   0.50    4.74    --  107.75  30.00-180.00  102
 10  \w     36.00  62.00   0.50    4.74    --  107.75 -94.00 120.00   52
 11  \w     41.00  87.00   0.50    4.74    --  107.75 -94.00  60.00   92
 12  \w     79.00 104.00   0.50    4.74    --  107.75 -94.00 120.00   50
 13  \w     37.00 106.00   0.50    4.74    --  107.75-107.00  -7.00  138
;
_diffrn_measurement_device       'four-circle diffractometer'
_diffrn_measurement_device_type  'XtaLAB Synergy, Dualflex, HyPix'
_diffrn_measurement_method       '\w scans'
_diffrn_orient_matrix_type       
'CrysAlisPro convention (1999,Acta A55,543-557)'
_diffrn_orient_matrix_UB_11      -0.0286820000
_diffrn_orient_matrix_UB_12      -0.0987224000
_diffrn_orient_matrix_UB_13      0.0514238000
_diffrn_orient_matrix_UB_21      -0.0731083000
_diffrn_orient_matrix_UB_22      -0.0639658000
_diffrn_orient_matrix_UB_23      -0.0746577000
_diffrn_orient_matrix_UB_31      0.0883982000
_diffrn_orient_matrix_UB_32      -0.0064164000
_diffrn_orient_matrix_UB_33      -0.0450662000
_diffrn_radiation_monochromator  mirror
_diffrn_radiation_probe          x-ray
_diffrn_radiation_type           'Cu K\a'
_diffrn_radiation_wavelength     1.54184
_diffrn_source                   'micro-focus sealed X-ray tube'
_diffrn_source_type              'PhotonJet (Cu) X-ray Source'
_reflns_Friedel_coverage         0.000
_reflns_Friedel_fraction_full    .
_reflns_Friedel_fraction_max     .
_reflns_number_gt                1860
_reflns_number_total             2104
_reflns_special_details          
;
 Reflections were merged by SHELXL according to the crystal
 class for the calculation of statistics and refinement.
 
 Structure factors included contributions from the .fab file.
 
 _reflns_Friedel_fraction is defined as the number of unique
 Friedel pairs measured divided by the number that would be
 possible theoretically, ignoring centric projections and
 systematic absences.
;
_reflns_threshold_expression     'I > 2\s(I)'
_computing_cell_refinement       'CrysAlisPro 1.171.40.57a (Rigaku OD, 2019)'
_computing_data_collection       'CrysAlisPro 1.171.40.57a (Rigaku OD, 2019)'
_computing_data_reduction        'CrysAlisPro 1.171.40.57a (Rigaku OD, 2019)'
_computing_molecular_graphics    'Olex2 1.5-ac6-015 (Dolomanov et al., 2009)'
_computing_publication_material  'Olex2 1.5-ac6-015 (Dolomanov et al., 2009)'
_computing_structure_refinement  'SHELXL 2019/3 (Sheldrick, 2015b)'
_computing_structure_solution    'SHELXT 2018/2 (Sheldrick, 2015a)'
_refine_diff_density_max         0.227
_refine_diff_density_min         -0.440
_refine_diff_density_rms         0.048
_refine_ls_extinction_coef       .
_refine_ls_extinction_method     none
_refine_ls_goodness_of_fit_ref   1.099
_refine_ls_hydrogen_treatment    constr
_refine_ls_matrix_type           full
_refine_ls_number_parameters     130
_refine_ls_number_reflns         2104
_refine_ls_number_restraints     0
_refine_ls_R_factor_all          0.0430
_refine_ls_R_factor_gt           0.0387
_refine_ls_restrained_S_all      1.099
_refine_ls_shift/su_max          0.000
_refine_ls_shift/su_mean         0.000
_refine_ls_structure_factor_coef Fsqd
_refine_ls_weighting_details     
'w=1/[\s^2^(Fo^2^)+(0.0610P)^2^+1.0079P] where P=(Fo^2^+2Fc^2^)/3'
_refine_ls_weighting_scheme      calc
_refine_ls_wR_factor_gt          0.1095
_refine_ls_wR_factor_ref         0.1125
_refine_special_details          
;
Reflection contributions from highly disordered solvent
in channels along [001] were fixed and added to the calculated
structure factors using the SQUEEZE routine of program Platon
(Spek, 2015), which determined there to be 125 electrons in 512
\%A^3^ treated this way. Because the exact identity and amount
of solvent were not known, no solvent was included in the atom
list or molecular formula. Thus all calculated quantities that
derive from the molecular formula (i.e., F(000), density,
molecular weight, etc.) are known to be incorrect.
;
_olex2_refinement_description    
;
1. Fixed Uiso
 At 1.2 times of:
  All C(H) groups
2.a Aromatic/amide H refined with riding coordinates:
 C1(H1), C2(H2), C3(H3), C5(H5), C6(H6), C8(H8), C9(H9), C10(H10)
;
_atom_sites_solution_hydrogens   geom
_atom_sites_solution_primary     dual
_atom_sites_solution_secondary   difmap
loop_
_atom_site_label
_atom_site_type_symbol
_atom_site_fract_x
_atom_site_fract_y
_atom_site_fract_z
_atom_site_U_iso_or_equiv
_atom_site_adp_type
_atom_site_occupancy
_atom_site_site_symmetry_order
_atom_site_calc_flag
_atom_site_refinement_flags_posn
_atom_site_refinement_flags_adp
_atom_site_refinement_flags_occupancy
_atom_site_disorder_assembly
_atom_site_disorder_group
Fe1 Fe 0.666667 0.333333 0.54953(3) 0.02893(17) Uani 1 3 d S T P . .
N1 N 0.59653(11) 0.20415(12) 0.47289(9) 0.0312(3) Uani 1 1 d . . . . .
C1 C 0.63089(15) 0.17836(14) 0.40220(10) 0.0344(4) Uani 1 1 d . . . . .
H1 H 0.700021 0.221786 0.384684 0.041 Uiso 1 1 calc R U . . .
C2 C 0.56989(16) 0.09041(15) 0.35273(11) 0.0373(4) Uani 1 1 d . . . . .
H2 H 0.597733 0.074783 0.302993 0.045 Uiso 1 1 calc R U . . .
C3 C 0.46974(16) 0.02672(14) 0.37615(11) 0.0375(4) Uani 1 1 d . . . . .
H3 H 0.427504 -0.033017 0.342618 0.045 Uiso 1 1 calc R U . . .
C4 C 0.43008(14) 0.05079(14) 0.45051(11) 0.0350(4) Uani 1 1 d . . . . .
C5 C 0.32725(15) -0.01025(15) 0.48247(12) 0.0405(4) Uani 1 1 d . . . . .
H5 H 0.279856 -0.069671 0.450906 0.049 Uiso 1 1 calc R U . . .
C6 C 0.29701(15) 0.01598(15) 0.55725(12) 0.0412(4) Uani 1 1 d . . . . .
H6 H 0.228652 -0.026091 0.577277 0.049 Uiso 1 1 calc R U . . .
C7 C 0.36540(14) 0.10575(14) 0.60731(11) 0.0355(4) Uani 1 1 d . . . . .
C8 C 0.33829(15) 0.13411(16) 0.68697(11) 0.0386(4) Uani 1 1 d . . . . .
H8 H 0.271412 0.093485 0.710607 0.046 Uiso 1 1 calc R U . . .
C9 C 0.40955(16) 0.22114(16) 0.73014(12) 0.0379(4) Uani 1 1 d . . . . .
H9 H 0.391423 0.239254 0.784307 0.045 Uiso 1 1 calc R U . . .
C10 C 0.50890(15) 0.28410(15) 0.69586(11) 0.0343(4) Uani 1 1 d . . . . .
H10 H 0.555909 0.343795 0.727311 0.041 Uiso 1 1 calc R U . . .
C11 C 0.53961(15) 0.26074(14) 0.61699(11) 0.0315(4) Uani 1 1 d . . . . .
C12 C 0.46576(14) 0.16930(13) 0.57557(10) 0.0321(4) Uani 1 1 d . . . . .
C13 C 0.49708(14) 0.14005(13) 0.49770(11) 0.0318(4) Uani 1 1 d . . . . .

loop_
_atom_site_aniso_label
_atom_site_aniso_U_11
_atom_site_aniso_U_22
_atom_site_aniso_U_33
_atom_site_aniso_U_23
_atom_site_aniso_U_13
_atom_site_aniso_U_12
Fe1 0.0354(2) 0.0354(2) 0.0160(2) 0.000 0.000 0.01769(10)
N1 0.0398(8) 0.0350(8) 0.0198(7) 0.0002(6) -0.0016(5) 0.0194(6)
C1 0.0433(10) 0.0410(9) 0.0207(8) -0.0020(7) -0.0013(7) 0.0223(8)
C2 0.0522(11) 0.0431(10) 0.0197(8) -0.0026(7) -0.0030(7) 0.0261(9)
C3 0.0507(11) 0.0390(10) 0.0234(8) -0.0041(7) -0.0081(7) 0.0228(9)
C4 0.0443(10) 0.0375(9) 0.0233(8) 0.0008(7) -0.0054(7) 0.0204(8)
C5 0.0429(10) 0.0405(10) 0.0318(9) -0.0024(7) -0.0077(7) 0.0162(8)
C6 0.0386(10) 0.0437(10) 0.0353(9) 0.0028(8) -0.0026(7) 0.0161(8)
C7 0.0394(9) 0.0415(10) 0.0268(8) 0.0025(7) -0.0020(7) 0.0212(8)
C8 0.0397(10) 0.0458(10) 0.0294(8) 0.0061(8) 0.0044(7) 0.0207(9)
C9 0.0479(11) 0.0469(10) 0.0233(8) 0.0020(7) 0.0033(7) 0.0270(9)
C10 0.0421(10) 0.0406(9) 0.0215(8) 0.0019(7) 0.0018(7) 0.0217(8)
C11 0.0384(9) 0.0387(9) 0.0208(8) 0.0012(6) -0.0021(7) 0.0218(8)
C12 0.0389(9) 0.0370(9) 0.0217(7) 0.0021(6) -0.0021(6) 0.0201(8)
C13 0.0395(9) 0.0370(9) 0.0210(7) 0.0014(6) -0.0031(6) 0.0207(8)

_geom_special_details            
;
 All esds (except the esd in the dihedral angle between two l.s. planes)
 are estimated using the full covariance matrix.  The cell esds are taken
 into account individually in the estimation of esds in distances, angles
 and torsion angles; correlations between esds in cell parameters are only
 used when they are defined by crystal symmetry.  An approximate (isotropic)
 treatment of cell esds is used for estimating esds involving l.s. planes.
;
loop_
_geom_bond_atom_site_label_1
_geom_bond_atom_site_label_2
_geom_bond_distance
_geom_bond_site_symmetry_2
_geom_bond_publ_flag
Fe1 N1 2.0512(15) 2_655 ?
Fe1 N1 2.0512(15) 3_665 ?
Fe1 N1 2.0511(15) . ?
Fe1 C11 1.9545(19) . ?
Fe1 C11 1.9545(19) 3_665 ?
Fe1 C11 1.9545(19) 2_655 ?
N1 C1 1.333(2) . ?
N1 C13 1.369(2) . ?
C1 H1 0.9500 . ?
C1 C2 1.396(3) . ?
C2 H2 0.9500 . ?
C2 C3 1.370(3) . ?
C3 H3 0.9500 . ?
C3 C4 1.409(2) . ?
C4 C5 1.435(3) . ?
C4 C13 1.409(2) . ?
C5 H5 0.9500 . ?
C5 C6 1.356(3) . ?
C6 H6 0.9500 . ?
C6 C7 1.441(3) . ?
C7 C8 1.411(3) . ?
C7 C12 1.410(3) . ?
C8 H8 0.9500 . ?
C8 C9 1.377(3) . ?
C9 H9 0.9500 . ?
C9 C10 1.412(3) . ?
C10 H10 0.9500 . ?
C10 C11 1.393(2) . ?
C11 C12 1.414(2) . ?
C12 C13 1.424(2) . ?

loop_
_geom_angle_atom_site_label_1
_geom_angle_atom_site_label_2
_geom_angle_atom_site_label_3
_geom_angle
_geom_angle_site_symmetry_1
_geom_angle_site_symmetry_3
_geom_angle_publ_flag
N1 Fe1 N1 90.89(6) . 2_655 ?
N1 Fe1 N1 90.89(6) 2_655 3_665 ?
N1 Fe1 N1 90.89(6) . 3_665 ?
C11 Fe1 N1 91.77(7) 2_655 . ?
C11 Fe1 N1 91.77(7) 3_665 2_655 ?
C11 Fe1 N1 82.62(7) 3_665 3_665 ?
C11 Fe1 N1 173.02(6) 3_665 . ?
C11 Fe1 N1 173.02(7) 2_655 3_665 ?
C11 Fe1 N1 82.62(7) . . ?
C11 Fe1 N1 91.77(7) . 3_665 ?
C11 Fe1 N1 82.62(7) 2_655 2_655 ?
C11 Fe1 N1 173.02(6) . 2_655 ?
C11 Fe1 C11 94.97(7) 3_665 . ?
C11 Fe1 C11 94.97(7) 2_655 3_665 ?
C11 Fe1 C11 94.97(7) 2_655 . ?
C1 N1 Fe1 130.11(13) . . ?
C1 N1 C13 117.68(16) . . ?
C13 N1 Fe1 112.07(11) . . ?
N1 C1 H1 118.5 . . ?
N1 C1 C2 122.97(18) . . ?
C2 C1 H1 118.5 . . ?
C1 C2 H2 120.1 . . ?
C3 C2 C1 119.77(17) . . ?
C3 C2 H2 120.1 . . ?
C2 C3 H3 120.4 . . ?
C2 C3 C4 119.27(17) . . ?
C4 C3 H3 120.4 . . ?
C3 C4 C5 124.62(17) . . ?
C3 C4 C13 117.45(17) . . ?
C13 C4 C5 117.91(16) . . ?
C4 C5 H5 119.7 . . ?
C6 C5 C4 120.67(17) . . ?
C6 C5 H5 119.7 . . ?
C5 C6 H6 119.0 . . ?
C5 C6 C7 122.01(18) . . ?
C7 C6 H6 119.0 . . ?
C8 C7 C6 123.94(17) . . ?
C12 C7 C6 118.50(16) . . ?
C12 C7 C8 117.56(16) . . ?
C7 C8 H8 120.3 . . ?
C9 C8 C7 119.46(17) . . ?
C9 C8 H8 120.3 . . ?
C8 C9 H9 119.2 . . ?
C8 C9 C10 121.59(17) . . ?
C10 C9 H9 119.2 . . ?
C9 C10 H10 119.2 . . ?
C11 C10 C9 121.53(18) . . ?
C11 C10 H10 119.2 . . ?
C10 C11 Fe1 131.83(14) . . ?
C10 C11 C12 115.52(17) . . ?
C12 C11 Fe1 112.62(12) . . ?
C7 C12 C11 124.28(16) . . ?
C7 C12 C13 118.91(16) . . ?
C11 C12 C13 116.80(16) . . ?
N1 C13 C4 122.84(16) . . ?
N1 C13 C12 115.23(15) . . ?
C4 C13 C12 121.93(16) . . ?

loop_
_geom_torsion_atom_site_label_1
_geom_torsion_atom_site_label_2
_geom_torsion_atom_site_label_3
_geom_torsion_atom_site_label_4
_geom_torsion
_geom_torsion_site_symmetry_1
_geom_torsion_site_symmetry_2
_geom_torsion_site_symmetry_3
_geom_torsion_site_symmetry_4
_geom_torsion_publ_flag
Fe1 N1 C1 C2 -174.55(13) . . . . ?
Fe1 N1 C13 C4 174.30(13) . . . . ?
Fe1 N1 C13 C12 -6.26(18) . . . . ?
Fe1 C11 C12 C7 -175.90(14) . . . . ?
Fe1 C11 C12 C13 5.28(19) . . . . ?
N1 C1 C2 C3 0.4(3) . . . . ?
C1 N1 C13 C4 -1.8(2) . . . . ?
C1 N1 C13 C12 177.64(15) . . . . ?
C1 C2 C3 C4 -0.5(3) . . . . ?
C2 C3 C4 C5 -179.07(18) . . . . ?
C2 C3 C4 C13 -0.5(3) . . . . ?
C3 C4 C5 C6 176.61(18) . . . . ?
C3 C4 C13 N1 1.7(2) . . . . ?
C3 C4 C13 C12 -177.71(16) . . . . ?
C4 C5 C6 C7 0.5(3) . . . . ?
C5 C4 C13 N1 -179.64(16) . . . . ?
C5 C4 C13 C12 1.0(3) . . . . ?
C5 C6 C7 C8 -177.82(18) . . . . ?
C5 C6 C7 C12 1.9(3) . . . . ?
C6 C7 C8 C9 179.58(18) . . . . ?
C6 C7 C12 C11 178.41(17) . . . . ?
C6 C7 C12 C13 -2.8(2) . . . . ?
C7 C8 C9 C10 1.2(3) . . . . ?
C7 C12 C13 N1 -178.03(15) . . . . ?
C7 C12 C13 C4 1.4(3) . . . . ?
C8 C7 C12 C11 -1.9(3) . . . . ?
C8 C7 C12 C13 176.92(16) . . . . ?
C8 C9 C10 C11 -0.4(3) . . . . ?
C9 C10 C11 Fe1 176.72(14) . . . . ?
C9 C10 C11 C12 -1.4(3) . . . . ?
C10 C11 C12 C7 2.6(3) . . . . ?
C10 C11 C12 C13 -176.20(15) . . . . ?
C11 C12 C13 N1 0.9(2) . . . . ?
C11 C12 C13 C4 -179.69(15) . . . . ?
C12 C7 C8 C9 -0.1(3) . . . . ?
C13 N1 C1 C2 0.7(3) . . . . ?
C13 C4 C5 C6 -1.9(3) . . . . ?

_shelx_res_file                  
;
TITL neisc85_a.res in P-3c1
    neisc85.res
    created by SHELXL-2019/3 at 10:33:37 on 30-Jul-2024
REM Old TITL NEISC85 in P-3c1
REM SHELXT solution in P-3c1: R1 0.147, Rweak 0.010, Alpha 0.030
REM <I/s> 0.462 for 244 systematic absences, Orientation as input
REM Formula found by SHELXT: C39 N3 Fe
CELL 1.54184 15.067 15.067 15.2096 90 90 120
ZERR 4 0.0006 0.0006 0.0006 0 0 0
LATT 1
SYMM -Y,+X-Y,+Z
SYMM +Y-X,-X,+Z
SYMM +Y,+X,0.5-Z
SYMM -Y+X,-Y,0.5-Z
SYMM -X,-X+Y,0.5-Z
SFAC C H Fe N
UNIT 156 96 4 12

L.S. 12 0 12
PLAN  5
SIZE 0.251 0.099 0.071
TEMP -173
CONF
BOND $H
ABIN
fmap 2
acta 149.008
MORE -1
REM <olex2.extras>
REM <HklSrc "%.\\NEISC85.hkl">
REM </olex2.extras>

WGHT    0.061000    1.007900
FVAR       0.28966
FE1   3    0.666667    0.333333    0.549532    10.33333    0.03538    0.03538 =
         0.01604    0.00000    0.00000    0.01769
N1    4    0.596528    0.204153    0.472886    11.00000    0.03978    0.03498 =
         0.01984    0.00015   -0.00156    0.01945
C1    1    0.630889    0.178359    0.402199    11.00000    0.04326    0.04099 =
         0.02067   -0.00202   -0.00130    0.02234
AFIX  43
H1    2    0.700021    0.221786    0.384684    11.00000   -1.20000
AFIX   0
C2    1    0.569889    0.090412    0.352730    11.00000    0.05220    0.04314 =
         0.01968   -0.00261   -0.00295    0.02608
AFIX  43
H2    2    0.597733    0.074783    0.302993    11.00000   -1.20000
AFIX   0
C3    1    0.469741    0.026724    0.376151    11.00000    0.05070    0.03896 =
         0.02340   -0.00406   -0.00809    0.02278
AFIX  43
H3    2    0.427504   -0.033017    0.342618    11.00000   -1.20000
AFIX   0
C4    1    0.430080    0.050795    0.450507    11.00000    0.04433    0.03746 =
         0.02327    0.00077   -0.00545    0.02044
C5    1    0.327247   -0.010255    0.482468    11.00000    0.04294    0.04048 =
         0.03179   -0.00237   -0.00771    0.01623
AFIX  43
H5    2    0.279856   -0.069671    0.450906    11.00000   -1.20000
AFIX   0
C6    1    0.297011    0.015981    0.557255    11.00000    0.03861    0.04365 =
         0.03527    0.00284   -0.00258    0.01607
AFIX  43
H6    2    0.228652   -0.026091    0.577277    11.00000   -1.20000
AFIX   0
C7    1    0.365396    0.105745    0.607315    11.00000    0.03943    0.04148 =
         0.02678    0.00253   -0.00201    0.02121
C8    1    0.338290    0.134113    0.686969    11.00000    0.03965    0.04582 =
         0.02939    0.00612    0.00436    0.02070
AFIX  43
H8    2    0.271412    0.093485    0.710607    11.00000   -1.20000
AFIX   0
C9    1    0.409552    0.221138    0.730137    11.00000    0.04786    0.04690 =
         0.02327    0.00198    0.00330    0.02696
AFIX  43
H9    2    0.391423    0.239254    0.784307    11.00000   -1.20000
AFIX   0
C10   1    0.508900    0.284098    0.695856    11.00000    0.04212    0.04060 =
         0.02153    0.00186    0.00182    0.02173
AFIX  43
H10   2    0.555909    0.343795    0.727311    11.00000   -1.20000
AFIX   0
C11   1    0.539610    0.260739    0.616995    11.00000    0.03837    0.03874 =
         0.02076    0.00122   -0.00213    0.02181
C12   1    0.465755    0.169300    0.575569    11.00000    0.03891    0.03701 =
         0.02169    0.00210   -0.00208    0.02006
C13   1    0.497080    0.140051    0.497695    11.00000    0.03953    0.03701 =
         0.02095    0.00143   -0.00312    0.02067
HKLF 4


REM  neisc85_a.res in P-3c1
REM wR2 = 0.1125, GooF = S = 1.099, Restrained GooF = 1.099 for all data
REM R1 = 0.0387 for 1860 Fo > 4sig(Fo) and 0.0430 for all 2104 data
REM 130 parameters refined using 0 restraints

END

WGHT      0.0610      1.0050

REM Highest difference peak  0.227,  deepest hole -0.440,  1-sigma level  0.048
Q1    1   0.6018  0.2732  0.6066  11.00000  0.05    0.23
Q2    1   0.5811  0.2982  0.5978  11.00000  0.05    0.23
Q3    1   0.3237 -0.1351  0.4593  11.00000  0.05    0.22
Q4    1   0.5400  0.2740  0.6496  11.00000  0.05    0.22
Q5    1   0.4497  0.0346  0.4264  11.00000  0.05    0.17
;
_shelx_res_checksum              1418
_shelx_fab_file                  
;
    0    0    2    -11.87      0.00
    0    0    4     -5.70      0.00
    0    0    6     14.59      0.00
    0    0    8     -4.05      0.00
    0    0   10     -4.30      0.00
    0    0   12     -1.30      0.00
    0    0   14     -1.05      0.00
    0    0   16      0.13      0.00
    0    0   18      1.53      0.00
    0    1   18      1.28      0.00
    0    1   16     -0.05      0.00
    0    1   14     -0.90      0.00
    0    1   12     -1.22      0.00
    0    1   10     -3.62      0.00
    0    1    8     -3.62      0.00
    0    1    6     12.65      0.00
    0    1    4     -5.27      0.00
    0    1    2     -8.24      0.00
    0    1    0    108.12      0.00
   -1    1    2     -8.61      0.00
   -1    1    4     -4.78      0.00
   -1    1    6     12.74      0.00
   -1    1    8     -3.73      0.00
   -1    1   10     -3.69      0.00
   -1    1   12     -1.21      0.00
   -1    1   14     -0.82      0.00
   -1    1   16     -0.06      0.00
   -1    1   18      1.24      0.00
   -1    2    0     78.88      0.00
   -1    2    1      2.97      0.00
   -1    2    2     -3.58      0.00
   -1    2    3     -0.20      0.00
   -1    2    4     -3.72      0.00
   -1    2    5      0.18      0.00
   -1    2    6      9.49      0.00
   -1    2    7     -0.35      0.00
   -1    2    8     -3.08      0.00
   -1    2    9      0.21      0.00
   -1    2   10     -2.63      0.00
   -1    2   11      0.30      0.00
   -1    2   12     -1.20      0.00
   -1    2   13     -0.36      0.00
   -1    2   14     -0.47      0.00
   -1    2   15     -0.10      0.00
   -1    2   16     -0.23      0.00
   -1    2   17      0.09      0.00
   -1    2   18      0.74      0.00
   -1    2   19     -0.09      0.00
    0    2   18      0.53      0.00
    0    2   16     -0.29      0.00
    0    2   14     -0.40      0.00
    0    2   12     -1.31      0.00
    0    2   10     -2.00      0.00
    0    2    8     -2.51      0.00
    0    2    6      7.85      0.00
    0    2    4     -4.42      0.00
    0    2    2     -1.24      0.00
    0    2    0     67.45      0.00
   -2    2    2     -2.83      0.00
   -2    2    4     -1.59      0.00
   -2    2    6      8.41      0.00
   -2    2    8     -3.18      0.00
   -2    2   10     -2.48      0.00
   -2    2   12     -1.16      0.00
   -2    2   14     -0.15      0.00
   -2    2   16     -0.24      0.00
   -2    2   18      0.50      0.00
   -1    3   18     -0.01      0.00
   -1    3   17      0.04      0.00
   -1    3   16     -0.28      0.00
   -1    3   15     -0.17      0.00
   -1    3   14      0.15      0.00
   -1    3   13     -0.62      0.00
   -1    3   12     -1.44      0.00
   -1    3   11      0.62      0.00
   -1    3   10     -1.18      0.00
   -1    3    9      0.45      0.00
   -1    3    8     -2.00      0.00
   -1    3    7     -1.03      0.00
   -1    3    6      4.51      0.00
   -1    3    5      0.34      0.00
   -1    3    4     -2.60      0.00
   -1    3    3      0.43      0.00
   -1    3    2      1.60      0.00
   -1    3    1      4.44      0.00
   -1    3    0     41.60      0.00
   -2    3    1      4.52      0.00
   -2    3    2      0.52      0.00
   -2    3    3      0.34      0.00
   -2    3    4     -0.08      0.00
   -2    3    5      0.37      0.00
   -2    3    6      5.07      0.00
   -2    3    7     -1.06      0.00
   -2    3    8     -2.68      0.00
   -2    3    9      0.53      0.00
   -2    3   10     -1.60      0.00
   -2    3   11      0.60      0.00
   -2    3   12     -1.30      0.00
   -2    3   13     -0.65      0.00
   -2    3   14      0.20      0.00
   -2    3   15     -0.10      0.00
   -2    3   16     -0.15      0.00
   -2    3   17      0.02      0.00
   -2    3   18      0.11      0.00
   -2    3   19     -0.01      0.00
    0    3   18     -0.35      0.00
    0    3   16     -0.39      0.00
    0    3   14      0.45      0.00
    0    3   12     -1.44      0.00
    0    3   10     -0.61      0.00
    0    3    8     -1.31      0.00
    0    3    6      2.49      0.00
    0    3    4     -2.77      0.00
    0    3    2      2.48      0.00
    0    3    0     30.37      0.00
   -3    3    2      0.56      0.00
   -3    3    4      2.63      0.00
   -3    3    6      3.74      0.00
   -3    3    8     -2.88      0.00
   -3    3   10     -1.46      0.00
   -3    3   12     -1.23      0.00
   -3    3   14      0.30      0.00
   -3    3   16      0.01      0.00
   -3    3   18      0.11      0.00
   -2    4    0     16.89      0.00
   -2    4    1      4.71      0.00
   -2    4    2      3.35      0.00
   -2    4    3      2.13      0.00
   -2    4    4      0.60      0.00
   -2    4    5      0.55      0.00
   -2    4    6      0.96      0.00
   -2    4    7     -2.46      0.00
   -2    4    8     -1.84      0.00
   -2    4    9      0.92      0.00
   -2    4   10     -0.74      0.00
   -2    4   11      1.21      0.00
   -2    4   12     -1.37      0.00
   -2    4   13     -1.07      0.00
   -2    4   14      0.63      0.00
   -2    4   15     -0.05      0.00
   -2    4   16     -0.11      0.00
   -2    4   17     -0.09      0.00
   -2    4   18     -0.05      0.00
   -1    4   18     -0.38      0.00
   -1    4   17     -0.07      0.00
   -1    4   16     -0.38      0.00
   -1    4   15     -0.07      0.00
   -1    4   14      0.82      0.00
   -1    4   13     -0.77      0.00
   -1    4   12     -1.21      0.00
   -1    4   11      0.93      0.00
   -1    4   10     -0.33      0.00
   -1    4    9      0.52      0.00
   -1    4    8     -0.99      0.00
   -1    4    7     -1.77      0.00
   -1    4    6     -0.07      0.00
   -1    4    5      0.43      0.00
   -1    4    4     -1.01      0.00
   -1    4    3      1.67      0.00
   -1    4    2      3.25      0.00
   -1    4    1      2.84      0.00
   -1    4    0     14.43      0.00
   -3    4    1      3.00      0.00
   -3    4    2      2.22      0.00
   -3    4    3      1.50      0.00
   -3    4    4      3.58      0.00
   -3    4    5      0.36      0.00
   -3    4    6      1.12      0.00
   -3    4    7     -1.81      0.00
   -3    4    8     -2.50      0.00
   -3    4    9      0.72      0.00
   -3    4   10     -1.02      0.00
   -3    4   11      0.86      0.00
   -3    4   12     -1.17      0.00
   -3    4   13     -0.76      0.00
   -3    4   14      0.35      0.00
   -3    4   15      0.09      0.00
   -3    4   16      0.13      0.00
   -3    4   17     -0.05      0.00
   -3    4   18      0.30      0.00
    0    4   18     -0.43      0.00
    0    4   16     -0.52      0.00
    0    4   14      0.88      0.00
    0    4   12     -0.60      0.00
    0    4   10     -0.16      0.00
    0    4    8     -0.45      0.00
    0    4    6     -1.38      0.00
    0    4    4     -0.65      0.00
    0    4    2      2.55      0.00
    0    4    0      7.98      0.00
   -4    4    2      1.78      0.00
   -4    4    4      5.48      0.00
   -4    4    6      0.14      0.00
   -4    4    8     -2.51      0.00
   -4    4   10     -0.99      0.00
   -4    4   12     -0.84      0.00
   -4    4   14      0.00      0.00
   -4    4   16      0.25      0.00
   -4    4   18      0.82      0.00
   -2    5   18      0.22      0.00
   -2    5   17      0.01      0.00
   -2    5   16     -0.36      0.00
   -2    5   15      0.19      0.00
   -2    5   14      0.99      0.00
   -2    5   13     -1.58      0.00
   -2    5   12     -0.79      0.00
   -2    5   11      1.93      0.00
   -2    5   10     -0.26      0.00
   -2    5    9      0.94      0.00
   -2    5    8     -0.98      0.00
   -2    5    7     -3.55      0.00
   -2    5    6     -2.29      0.00
   -2    5    5      0.76      0.00
   -2    5    4      1.09      0.00
   -2    5    3      3.67      0.00
   -2    5    2      4.34      0.00
   -2    5    1      1.98      0.00
   -2    5    0      1.21      0.00
   -3    5    1      2.09      0.00
   -3    5    2      4.03      0.00
   -3    5    3      3.60      0.00
   -3    5    4      3.22      0.00
   -3    5    5      0.54      0.00
   -3    5    6     -1.70      0.00
   -3    5    7     -3.47      0.00
   -3    5    8     -1.75      0.00
   -3    5    9      1.11      0.00
   -3    5   10     -0.61      0.00
   -3    5   11      1.84      0.00
   -3    5   12     -0.91      0.00
   -3    5   13     -1.40      0.00
   -3    5   14      0.67      0.00
   -3    5   15      0.27      0.00
   -3    5   16     -0.08      0.00
   -3    5   17      0.09      0.00
   -3    5   18      0.63      0.00
   -1    5   18      0.07      0.00
   -1    5   17      0.03      0.00
   -1    5   16     -0.52      0.00
   -1    5   15      0.21      0.00
   -1    5   14      0.81      0.00
   -1    5   13     -1.13      0.00
   -1    5   12      0.02      0.00
   -1    5   11      1.29      0.00
   -1    5   10     -0.09      0.00
   -1    5    9      0.44      0.00
   -1    5    8     -0.32      0.00
   -1    5    7     -2.23      0.00
   -1    5    6     -2.64      0.00
   -1    5    5      0.65      0.00
   -1    5    4      0.28      0.00
   -1    5    3      2.08      0.00
   -1    5    2      3.08      0.00
   -1    5    1      0.87      0.00
   -1    5    0      0.00      0.00
   -4    5    1      1.02      0.00
   -4    5    2      2.78      0.00
   -4    5    3      2.06      0.00
   -4    5    4      5.30      0.00
   -4    5    5      0.27      0.00
   -4    5    6     -1.45      0.00
   -4    5    7     -2.07      0.00
   -4    5    8     -2.01      0.00
   -4    5    9      0.68      0.00
   -4    5   10     -0.82      0.00
   -4    5   11      1.17      0.00
   -4    5   12     -0.53      0.00
   -4    5   13     -0.77      0.00
   -4    5   14     -0.03      0.00
   -4    5   15      0.28      0.00
   -4    5   16      0.12      0.00
   -4    5   17      0.17      0.00
   -4    5   18      1.29      0.00
    0    5   18      0.32      0.00
    0    5   16     -0.44      0.00
    0    5   14      0.44      0.00
    0    5   12      0.91      0.00
    0    5   10     -0.06      0.00
    0    5    8     -0.05      0.00
    0    5    6     -2.72      0.00
    0    5    4      0.27      0.00
    0    5    2      2.19      0.00
    0    5    0     -2.59      0.00
   -5    5    2      2.37      0.00
   -5    5    4      5.67      0.00
   -5    5    6     -1.74      0.00
   -5    5    8     -1.63      0.00
   -5    5   10     -0.76      0.00
   -5    5   12     -0.11      0.00
   -5    5   14     -0.54      0.00
   -5    5   16      0.12      0.00
   -5    5   18      1.91      0.00
   -3    6    0     -6.24      0.00
   -3    6    1      0.63      0.00
   -3    6    2      4.64      0.00
   -3    6    3      4.20      0.00
   -3    6    4      2.61      0.00
   -3    6    5      1.12      0.00
   -3    6    6     -3.53      0.00
   -3    6    7     -4.36      0.00
   -3    6    8     -0.82      0.00
   -3    6    9      1.17      0.00
   -3    6   10     -0.13      0.00
   -3    6   11      2.72      0.00
   -3    6   12     -0.43      0.00
   -3    6   13     -2.11      0.00
   -3    6   14      1.07      0.00
   -3    6   15      0.37      0.00
   -3    6   16     -0.44      0.00
   -3    6   17      0.47      0.00
   -3    6   18      0.76      0.00
   -2    6   18      0.63      0.00
   -2    6   17      0.34      0.00
   -2    6   16     -0.47      0.00
   -2    6   15      0.44      0.00
   -2    6   14      0.84      0.00
   -2    6   13     -2.17      0.00
   -2    6   12      0.19      0.00
   -2    6   11      2.45      0.00
   -2    6   10      0.15      0.00
   -2    6    9      0.88      0.00
   -2    6    8     -0.28      0.00
   -2    6    7     -3.96      0.00
   -2    6    6     -3.44      0.00
   -2    6    5      1.37      0.00
   -2    6    4      0.99      0.00
   -2    6    3      3.36      0.00
   -2    6    2      4.23      0.00
   -2    6    1      0.43      0.00
   -2    6    0     -6.05      0.00
   -4    6    1      0.68      0.00
   -4    6    2      3.65      0.00
   -4    6    3      3.34      0.00
   -4    6    4      4.27      0.00
   -4    6    5      0.69      0.00
   -4    6    6     -2.96      0.00
   -4    6    7     -3.43      0.00
   -4    6    8     -1.20      0.00
   -4    6    9      1.04      0.00
   -4    6   10     -0.50      0.00
   -4    6   11      2.25      0.00
   -4    6   12     -0.30      0.00
   -4    6   13     -1.39      0.00
   -4    6   14      0.52      0.00
   -4    6   15      0.34      0.00
   -4    6   16     -0.24      0.00
   -4    6   17      0.60      0.00
   -1    6   18      0.67      0.00
   -1    6   17      0.25      0.00
   -1    6   16     -0.25      0.00
   -1    6   15      0.35      0.00
   -1    6   14      0.27      0.00
   -1    6   13     -1.34      0.00
   -1    6   12      1.10      0.00
   -1    6   11      1.38      0.00
   -1    6   10      0.18      0.00
   -1    6    9      0.45      0.00
   -1    6    8      0.01      0.00
   -1    6    7     -2.21      0.00
   -1    6    6     -2.71      0.00
   -1    6    5      0.95      0.00
   -1    6    4      0.10      0.00
   -1    6    3      1.49      0.00
   -1    6    2      2.69      0.00
   -1    6    1      0.22      0.00
   -1    6    0     -5.59      0.00
   -5    6    1      0.42      0.00
   -5    6    2      2.55      0.00
   -5    6    3      1.62      0.00
   -5    6    4      4.71      0.00
   -5    6    5      0.38      0.00
   -5    6    6     -2.27      0.00
   -5    6    7     -1.77      0.00
   -5    6    8     -1.03      0.00
   -5    6    9      0.54      0.00
   -5    6   10     -0.56      0.00
   -5    6   11      1.27      0.00
   -5    6   12      0.09      0.00
   -5    6   13     -0.53      0.00
   -5    6   14     -0.32      0.00
   -5    6   15      0.22      0.00
   -5    6   16     -0.04      0.00
   -5    6   17      0.46      0.00
   -5    6   18      1.86      0.00
    0    6   16      0.03      0.00
    0    6   14      0.05      0.00
    0    6   12      1.35      0.00
    0    6   10      0.28      0.00
    0    6    8      0.09      0.00
    0    6    6     -1.94      0.00
    0    6    4     -0.49      0.00
    0    6    2      1.59      0.00
    0    6    0     -5.25      0.00
   -6    6    2      1.91      0.00
   -6    6    4      3.82      0.00
   -6    6    6     -1.79      0.00
   -6    6    8     -0.58      0.00
   -6    6   10     -0.36      0.00
   -6    6   12      0.26      0.00
   -6    6   14     -0.64      0.00
   -6    6   16      0.07      0.00
   -3    7   17      0.58      0.00
   -3    7   16     -0.34      0.00
   -3    7   15      0.23      0.00
   -3    7   14      0.97      0.00
   -3    7   13     -2.42      0.00
   -3    7   12      0.06      0.00
   -3    7   11      2.96      0.00
   -3    7   10      0.37      0.00
   -3    7    9      1.21      0.00
   -3    7    8      0.08      0.00
   -3    7    7     -4.36      0.00
   -3    7    6     -3.45      0.00
   -3    7    5      2.17      0.00
   -3    7    4      1.65      0.00
   -3    7    3      3.09      0.00
   -3    7    2      4.02      0.00
   -3    7    1      0.41      0.00
   -3    7    0     -8.79      0.00
   -4    7    1      0.74      0.00
   -4    7    2      3.45      0.00
   -4    7    3      2.86      0.00
   -4    7    4      3.28      0.00
   -4    7    5      1.80      0.00
   -4    7    6     -3.65      0.00
   -4    7    7     -3.87      0.00
   -4    7    8     -0.15      0.00
   -4    7    9      1.23      0.00
   -4    7   10     -0.02      0.00
   -4    7   11      2.79      0.00
   -4    7   12     -0.16      0.00
   -4    7   13     -1.81      0.00
   -4    7   14      1.03      0.00
   -4    7   15      0.13      0.00
   -4    7   16     -0.40      0.00
   -4    7   17      0.77      0.00
   -2    7   17      0.46      0.00
   -2    7   16     -0.06      0.00
   -2    7   15      0.29      0.00
   -2    7   14      0.35      0.00
   -2    7   13     -2.04      0.00
   -2    7   12      0.68      0.00
   -2    7   11      2.24      0.00
   -2    7   10      0.51      0.00
   -2    7    9      0.93      0.00
   -2    7    8      0.19      0.00
   -2    7    7     -3.46      0.00
   -2    7    6     -2.39      0.00
   -2    7    5      1.89      0.00
   -2    7    4      0.00      0.00
   -2    7    3      2.22      0.00
   -2    7    2      3.17      0.00
   -2    7    1      0.20      0.00
   -2    7    0     -7.45      0.00
   -5    7    1      0.78      0.00
   -5    7    2      2.28      0.00
   -5    7    3      1.94      0.00
   -5    7    4      3.76      0.00
   -5    7    5      1.26      0.00
   -5    7    6     -2.87      0.00
   -5    7    7     -2.61      0.00
   -5    7    8     -0.28      0.00
   -5    7    9      0.90      0.00
   -5    7   10     -0.30      0.00
   -5    7   11      2.04      0.00
   -5    7   12      0.11      0.00
   -5    7   13     -0.76      0.00
   -5    7   14      0.33      0.00
   -5    7   15      0.10      0.00
   -5    7   16     -0.21      0.00
   -5    7   17      0.76      0.00
   -1    7   17      0.31      0.00
   -1    7   16      0.22      0.00
   -1    7   15      0.15      0.00
   -1    7   14      0.08      0.00
   -1    7   13     -0.99      0.00
   -1    7   12      0.91      0.00
   -1    7   11      0.99      0.00
   -1    7   10      0.50      0.00
   -1    7    9      0.55      0.00
   -1    7    8      0.16      0.00
   -1    7    7     -1.64      0.00
   -1    7    6     -1.28      0.00
   -1    7    5      0.97      0.00
   -1    7    4     -1.09      0.00
   -1    7    3      0.96      0.00
   -1    7    2      1.37      0.00
   -1    7    1      0.08      0.00
   -1    7    0     -5.15      0.00
   -6    7    1      0.38      0.00
   -6    7    2      1.24      0.00
   -6    7    3      0.98      0.00
   -6    7    4      2.83      0.00
   -6    7    5      0.71      0.00
   -6    7    6     -1.68      0.00
   -6    7    7     -1.24      0.00
   -6    7    8     -0.17      0.00
   -6    7    9      0.42      0.00
   -6    7   10     -0.21      0.00
   -6    7   11      1.04      0.00
   -6    7   12      0.28      0.00
   -6    7   13     -0.07      0.00
   -6    7   14     -0.32      0.00
   -6    7   15      0.06      0.00
   -6    7   16      0.09      0.00
   -6    7   17      0.41      0.00
    0    7   16      0.31      0.00
    0    7   14      0.25      0.00
    0    7   12      0.55      0.00
    0    7   10      0.55      0.00
    0    7    8      0.12      0.00
    0    7    6     -0.48      0.00
    0    7    4     -1.86      0.00
    0    7    2      0.01      0.00
    0    7    0     -2.86      0.00
   -7    7    2      0.31      0.00
   -7    7    4      1.54      0.00
   -7    7    6     -0.78      0.00
   -7    7    8      0.00      0.00
   -7    7   10     -0.07      0.00
   -7    7   12      0.24      0.00
   -7    7   14     -0.40      0.00
   -7    7   16      0.30      0.00
   -4    8    0     -9.09      0.00
   -4    8    1      0.87      0.00
   -4    8    2      2.71      0.00
   -4    8    3      1.58      0.00
   -4    8    4      2.13      0.00
   -4    8    5      2.88      0.00
   -4    8    6     -2.90      0.00
   -4    8    7     -3.48      0.00
   -4    8    8      0.72      0.00
   -4    8    9      1.25      0.00
   -4    8   10      0.26      0.00
   -4    8   11      2.65      0.00
   -4    8   12      0.07      0.00
   -4    8   13     -1.80      0.00
   -4    8   14      0.87      0.00
   -4    8   15     -0.17      0.00
   -4    8   16     -0.12      0.00
   -4    8   17      0.33      0.00
   -3    8   17      0.26      0.00
   -3    8   16      0.08      0.00
   -3    8   15     -0.15      0.00
   -3    8   14      0.39      0.00
   -3    8   13     -1.87      0.00
   -3    8   12      0.36      0.00
   -3    8   11      2.47      0.00
   -3    8   10      0.49      0.00
   -3    8    9      1.09      0.00
   -3    8    8      0.60      0.00
   -3    8    7     -3.32      0.00
   -3    8    6     -1.70      0.00
   -3    8    5      2.57      0.00
   -3    8    4      0.49      0.00
   -3    8    3      1.95      0.00
   -3    8    2      2.55      0.00
   -3    8    1      0.31      0.00
   -3    8    0     -8.03      0.00
   -5    8    1      1.13      0.00
   -5    8    2      1.92      0.00
   -5    8    3      1.02      0.00
   -5    8    4      2.95      0.00
   -5    8    5      2.48      0.00
   -5    8    6     -3.05      0.00
   -5    8    7     -2.60      0.00
   -5    8    8      0.60      0.00
   -5    8    9      1.09      0.00
   -5    8   10     -0.10      0.00
   -5    8   11      2.11      0.00
   -5    8   12      0.12      0.00
   -5    8   13     -0.89      0.00
   -5    8   14      0.68      0.00
   -5    8   15     -0.16      0.00
   -5    8   16     -0.16      0.00
   -5    8   17      0.43      0.00
   -2    8   17      0.29      0.00
   -2    8   16      0.21      0.00
   -2    8   15     -0.10      0.00
   -2    8   14      0.01      0.00
   -2    8   13     -1.23      0.00
   -2    8   12      0.49      0.00
   -2    8   11      1.53      0.00
   -2    8   10      0.50      0.00
   -2    8    9      0.85      0.00
   -2    8    8      0.39      0.00
   -2    8    7     -2.12      0.00
   -2    8    6     -0.47      0.00
   -2    8    5      1.66      0.00
   -2    8    4     -1.06      0.00
   -2    8    3      1.56      0.00
   -2    8    2      1.22      0.00
   -2    8    1      0.04      0.00
   -2    8    0     -5.20      0.00
   -6    8    1      0.76      0.00
   -6    8    2      0.78      0.00
   -6    8    3      0.87      0.00
   -6    8    4      2.35      0.00
   -6    8    5      1.71      0.00
   -6    8    6     -1.98      0.00
   -6    8    7     -1.54      0.00
   -6    8    8      0.32      0.00
   -6    8    9      0.67      0.00
   -6    8   10     -0.24      0.00
   -6    8   11      1.40      0.00
   -6    8   12      0.30      0.00
   -6    8   13      0.01      0.00
   -6    8   14      0.06      0.00
   -6    8   15     -0.06      0.00
   -6    8   16      0.05      0.00
   -6    8   17      0.34      0.00
   -1    8   17      0.22      0.00
   -1    8   16      0.18      0.00
   -1    8   15     -0.03      0.00
   -1    8   14      0.14      0.00
   -1    8   13     -0.57      0.00
   -1    8   12      0.25      0.00
   -1    8   11      0.60      0.00
   -1    8   10      0.49      0.00
   -1    8    9      0.54      0.00
   -1    8    8      0.15      0.00
   -1    8    7     -0.82      0.00
   -1    8    6      0.23      0.00
   -1    8    5      0.74      0.00
   -1    8    4     -2.24      0.00
   -1    8    3      0.73      0.00
   -1    8    2     -0.41      0.00
   -1    8    1      0.04      0.00
   -1    8    0     -1.80      0.00
   -7    8    1      0.24      0.00
   -7    8    2     -0.33      0.00
   -7    8    3      0.68      0.00
   -7    8    4      0.92      0.00
   -7    8    5      0.83      0.00
   -7    8    6     -0.58      0.00
   -7    8    7     -0.67      0.00
   -7    8    8      0.13      0.00
   -7    8    9      0.29      0.00
   -7    8   10     -0.19      0.00
   -7    8   11      0.68      0.00
   -7    8   12      0.27      0.00
   -7    8   13      0.22      0.00
   -7    8   14     -0.21      0.00
   -7    8   15      0.06      0.00
   -7    8   16      0.32      0.00
   -7    8   17      0.11      0.00
    0    8   16      0.01      0.00
    0    8   14      0.22      0.00
    0    8   12      0.10      0.00
    0    8   10      0.44      0.00
    0    8    8     -0.07      0.00
    0    8    6      0.72      0.00
    0    8    4     -3.03      0.00
    0    8    2     -1.24      0.00
    0    8    0      0.64      0.00
   -8    8    2     -1.12      0.00
   -8    8    4     -0.19      0.00
   -8    8    6      0.27      0.00
   -8    8    8      0.10      0.00
   -8    8   10     -0.23      0.00
   -8    8   12      0.15      0.00
   -8    8   14     -0.10      0.00
   -8    8   16      0.40      0.00
   -4    9   16      0.09      0.00
   -4    9   15     -0.37      0.00
   -4    9   14      0.35      0.00
   -4    9   13     -1.37      0.00
   -4    9   12      0.38      0.00
   -4    9   11      2.20      0.00
   -4    9   10      0.18      0.00
   -4    9    9      0.83      0.00
   -4    9    8      0.82      0.00
   -4    9    7     -2.20      0.00
   -4    9    6     -1.07      0.00
   -4    9    5      2.62      0.00
   -4    9    4      1.15      0.00
   -4    9    3      0.77      0.00
   -4    9    2      1.68      0.00
   -4    9    1      0.65      0.00
   -4    9    0     -7.72      0.00
   -5    9    1      1.08      0.00
   -5    9    2      1.87      0.00
   -5    9    3      0.04      0.00
   -5    9    4      1.94      0.00
   -5    9    5      2.85      0.00
   -5    9    6     -2.20      0.00
   -5    9    7     -2.01      0.00
   -5    9    8      0.95      0.00
   -5    9    9      0.98      0.00
   -5    9   10     -0.05      0.00
   -5    9   11      1.85      0.00
   -5    9   12      0.29      0.00
   -5    9   13     -1.00      0.00
   -5    9   14      0.54      0.00
   -5    9   15     -0.33      0.00
   -5    9   16      0.01      0.00
   -3    9   16      0.02      0.00
   -3    9   15     -0.31      0.00
   -3    9   14     -0.06      0.00
   -3    9   13     -1.05      0.00
   -3    9   12      0.40      0.00
   -3    9   11      1.83      0.00
   -3    9   10      0.25      0.00
   -3    9    9      0.59      0.00
   -3    9    8      0.59      0.00
   -3    9    7     -1.52      0.00
   -3    9    6      0.26      0.00
   -3    9    5      1.81      0.00
   -3    9    4     -0.12      0.00
   -3    9    3      1.29      0.00
   -3    9    2      0.67      0.00
   -3    9    1      0.30      0.00
   -3    9    0     -5.30      0.00
   -6    9    1      1.01      0.00
   -6    9    2      1.13      0.00
   -6    9    3      0.03      0.00
   -6    9    4      1.82      0.00
   -6    9    5      2.32      0.00
   -6    9    6     -2.07      0.00
   -6    9    7     -1.21      0.00
   -6    9    8      0.74      0.00
   -6    9    9      0.72      0.00
   -6    9   10     -0.35      0.00
   -6    9   11      1.24      0.00
   -6    9   12      0.33      0.00
   -6    9   13     -0.14      0.00
   -6    9   14      0.23      0.00
   -6    9   15     -0.22      0.00
   -6    9   16      0.01      0.00
   -2    9   16     -0.16      0.00
   -2    9   15     -0.07      0.00
   -2    9   14     -0.18      0.00
   -2    9   13     -0.77      0.00
   -2    9   12      0.22      0.00
   -2    9   11      1.11      0.00
   -2    9   10      0.28      0.00
   -2    9    9      0.54      0.00
   -2    9    8      0.31      0.00
   -2    9    7     -0.72      0.00
   -2    9    6      0.98      0.00
   -2    9    5      1.06      0.00
   -2    9    4     -1.58      0.00
   -2    9    3      1.04      0.00
   -2    9    2     -0.58      0.00
   -2    9    1      0.32      0.00
   -2    9    0     -1.76      0.00
   -7    9    1      0.59      0.00
   -7    9    2     -0.12      0.00
   -7    9    3      0.51      0.00
   -7    9    4      0.74      0.00
   -7    9    5      1.43      0.00
   -7    9    6     -0.81      0.00
   -7    9    7     -0.53      0.00
   -7    9    8      0.32      0.00
   -7    9    9      0.38      0.00
   -7    9   10     -0.46      0.00
   -7    9   11      0.76      0.00
   -7    9   12      0.34      0.00
   -7    9   13      0.30      0.00
   -7    9   14     -0.10      0.00
   -7    9   15      0.04      0.00
   -7    9   16      0.16      0.00
   -1    9   16     -0.28      0.00
   -1    9   15      0.12      0.00
   -1    9   14     -0.12      0.00
   -1    9   13     -0.60      0.00
   -1    9   12      0.21      0.00
   -1    9   11      0.55      0.00
   -1    9   10      0.29      0.00
   -1    9    9      0.39      0.00
   -1    9    8     -0.10      0.00
   -1    9    7     -0.29      0.00
   -1    9    6      1.25      0.00
   -1    9    5      0.55      0.00
   -1    9    4     -2.95      0.00
   -1    9    3      0.45      0.00
   -1    9    2     -1.35      0.00
   -1    9    1      0.34      0.00
   -1    9    0      1.22      0.00
   -8    9    1      0.26      0.00
   -8    9    2     -1.23      0.00
   -8    9    3      0.50      0.00
   -8    9    4     -0.62      0.00
   -8    9    5      0.60      0.00
   -8    9    6      0.46      0.00
   -8    9    7     -0.16      0.00
   -8    9    8      0.10      0.00
   -8    9    9      0.20      0.00
   -8    9   10     -0.43      0.00
   -8    9   11      0.31      0.00
   -8    9   12      0.15      0.00
   -8    9   13      0.16      0.00
   -8    9   14     -0.02      0.00
   -8    9   15      0.22      0.00
   -8    9   16      0.27      0.00
    0    9   16     -0.34      0.00
    0    9   14     -0.20      0.00
    0    9   12      0.44      0.00
    0    9   10      0.24      0.00
    0    9    8     -0.37      0.00
    0    9    6      1.46      0.00
    0    9    4     -3.57      0.00
    0    9    2     -1.55      0.00
    0    9    0      2.73      0.00
   -9    9    2     -1.76      0.00
   -9    9    4     -1.54      0.00
   -9    9    6      1.11      0.00
   -9    9    8      0.13      0.00
   -9    9   10     -0.41      0.00
   -9    9   12     -0.05      0.00
   -9    9   14      0.20      0.00
   -5   10    0     -6.33      0.00
   -5   10    1      0.87      0.00
   -5   10    2      1.39      0.00
   -5   10    3     -0.32      0.00
   -5   10    4      1.20      0.00
   -5   10    5      1.80      0.00
   -5   10    6     -0.78      0.00
   -5   10    7     -0.90      0.00
   -5   10    8      0.45      0.00
   -5   10    9      0.52      0.00
   -5   10   10     -0.01      0.00
   -5   10   11      1.50      0.00
   -5   10   12      0.51      0.00
   -5   10   13     -0.92      0.00
   -5   10   14      0.37      0.00
   -5   10   15     -0.32      0.00
   -5   10   16     -0.02      0.00
   -4   10   16     -0.19      0.00
   -4   10   15     -0.19      0.00
   -4   10   14      0.10      0.00
   -4   10   13     -0.77      0.00
   -4   10   12      0.43      0.00
   -4   10   11      1.67      0.00
   -4   10   10      0.09      0.00
   -4   10    9      0.11      0.00
   -4   10    8      0.41      0.00
   -4   10    7     -0.48      0.00
   -4   10    6      0.40      0.00
   -4   10    5      1.31      0.00
   -4   10    4      0.85      0.00
   -4   10    3      0.29      0.00
   -4   10    2      0.31      0.00
   -4   10    1      0.82      0.00
   -4   10    0     -4.99      0.00
   -6   10    1      0.97      0.00
   -6   10    2      1.57      0.00
   -6   10    3     -0.53      0.00
   -6   10    4      1.04      0.00
   -6   10    5      1.81      0.00
   -6   10    6     -1.43      0.00
   -6   10    7     -0.64      0.00
   -6   10    8      0.54      0.00
   -6   10    9      0.62      0.00
   -6   10   10     -0.31      0.00
   -6   10   11      0.98      0.00
   -6   10   12      0.41      0.00
   -6   10   13     -0.44      0.00
   -6   10   14      0.34      0.00
   -6   10   15     -0.37      0.00
   -6   10   16     -0.01      0.00
   -3   10   16     -0.48      0.00
   -3   10   15      0.07      0.00
   -3   10   14     -0.15      0.00
   -3   10   13     -0.56      0.00
   -3   10   12      0.16      0.00
   -3   10   11      1.37      0.00
   -3   10   10      0.15      0.00
   -3   10    9      0.01      0.00
   -3   10    8      0.39      0.00
   -3   10    7      0.02      0.00
   -3   10    6      1.24      0.00
   -3   10    5      0.82      0.00
   -3   10    4     -0.21      0.00
   -3   10    3      0.60      0.00
   -3   10    2     -0.86      0.00
   -3   10    1      0.95      0.00
   -3   10    0     -1.98      0.00
   -7   10    1      0.91      0.00
   -7   10    2      0.66      0.00
   -7   10    3     -0.12      0.00
   -7   10    4      0.35      0.00
   -7   10    5      1.35      0.00
   -7   10    6     -0.84      0.00
   -7   10    7     -0.08      0.00
   -7   10    8      0.39      0.00
   -7   10    9      0.37      0.00
   -7   10   10     -0.62      0.00
   -7   10   11      0.56      0.00
   -7   10   12      0.32      0.00
   -7   10   13      0.13      0.00
   -7   10   14      0.04      0.00
   -7   10   15     -0.19      0.00
   -7   10   16      0.01      0.00
   -2   10   15      0.35      0.00
   -2   10   14     -0.26      0.00
   -2   10   13     -0.73      0.00
   -2   10   12      0.13      0.00
   -2   10   11      0.98      0.00
   -2   10   10      0.22      0.00
   -2   10    9      0.18      0.00
   -2   10    8      0.12      0.00
   -2   10    7      0.01      0.00
   -2   10    6      1.61      0.00
   -2   10    5      0.59      0.00
   -2   10    4     -1.80      0.00
   -2   10    3      0.50      0.00
   -2   10    2     -1.53      0.00
   -2   10    1      0.92      0.00
   -2   10    0      1.02      0.00
   -8   10    1      0.68      0.00
   -8   10    2     -0.66      0.00
   -8   10    3      0.24      0.00
   -8   10    4     -0.83      0.00
   -8   10    5      0.80      0.00
   -8   10    6      0.44      0.00
   -8   10    7      0.16      0.00
   -8   10    8      0.14      0.00
   -8   10    9      0.29      0.00
   -8   10   10     -0.64      0.00
   -8   10   11      0.25      0.00
   -8   10   12      0.18      0.00
   -8   10   13      0.19      0.00
   -8   10   14     -0.07      0.00
   -8   10   15      0.21      0.00
   -8   10   16      0.10      0.00
   -1   10   15      0.30      0.00
   -1   10   14     -0.22      0.00
   -1   10   13     -0.62      0.00
   -1   10   12      0.43      0.00
   -1   10   11      0.55      0.00
   -1   10   10      0.18      0.00
   -1   10    9      0.14      0.00
   -1   10    8     -0.25      0.00
   -1   10    7     -0.11      0.00
   -1   10    6      1.65      0.00
   -1   10    5      0.32      0.00
   -1   10    4     -3.03      0.00
   -1   10    3      0.28      0.00
   -1   10    2     -1.72      0.00
   -1   10    1      0.50      0.00
   -1   10    0      2.88      0.00
   -9   10    1      0.36      0.00
   -9   10    2     -1.67      0.00
   -9   10    3      0.11      0.00
   -9   10    4     -1.97      0.00
   -9   10    5      0.37      0.00
   -9   10    6      1.40      0.00
   -9   10    7      0.10      0.00
   -9   10    8      0.15      0.00
   -9   10    9      0.30      0.00
   -9   10   10     -0.43      0.00
   -9   10   11     -0.02      0.00
   -9   10   12     -0.08      0.00
   -9   10   13      0.03      0.00
   -9   10   14      0.16      0.00
   -9   10   15      0.35      0.00
    0   10   14      0.02      0.00
    0   10   12      0.55      0.00
    0   10   10      0.05      0.00
    0   10    8     -0.25      0.00
    0   10    6      1.46      0.00
    0   10    4     -3.14      0.00
    0   10    2     -1.85      0.00
    0   10    0      3.57      0.00
  -10   10    2     -2.17      0.00
  -10   10    4     -2.59      0.00
  -10   10    6      1.85      0.00
  -10   10    8      0.32      0.00
  -10   10   10     -0.28      0.00
  -10   10   12     -0.22      0.00
  -10   10   14      0.35      0.00
   -5   11   15     -0.06      0.00
   -5   11   14      0.28      0.00
   -5   11   13     -0.38      0.00
   -5   11   12      0.52      0.00
   -5   11   11      0.88      0.00
   -5   11   10      0.15      0.00
   -5   11    9     -0.07      0.00
   -5   11    8     -0.14      0.00
   -5   11    7      0.40      0.00
   -5   11    6     -0.08      0.00
   -5   11    5      0.52      0.00
   -5   11    4      1.02      0.00
   -5   11    3     -0.43      0.00
   -5   11    2      0.43      0.00
   -5   11    1      0.94      0.00
   -5   11    0     -4.11      0.00
   -6   11    1      0.75      0.00
   -6   11    2      1.19      0.00
   -6   11    3     -0.53      0.00
   -6   11    4      0.68      0.00
   -6   11    5      0.64      0.00
   -6   11    6     -0.80      0.00
   -6   11    7      0.15      0.00
   -6   11    8     -0.12      0.00
   -6   11    9      0.38      0.00
   -6   11   10     -0.02      0.00
   -6   11   11      0.56      0.00
   -6   11   12      0.53      0.00
   -6   11   13     -0.48      0.00
   -6   11   14      0.39      0.00
   -6   11   15     -0.34      0.00
   -4   11   15      0.24      0.00
   -4   11   14      0.11      0.00
   -4   11   13      0.01      0.00
   -4   11   12      0.13      0.00
   -4   11   11      0.97      0.00
   -4   11   10      0.17      0.00
   -4   11    9     -0.46      0.00
   -4   11    8      0.20      0.00
   -4   11    7      0.81      0.00
   -4   11    6      0.71      0.00
   -4   11    5      0.33      0.00
   -4   11    4      0.71      0.00
   -4   11    3     -0.18      0.00
   -4   11    2     -0.70      0.00
   -4   11    1      1.32      0.00
   -4   11    0     -2.16      0.00
   -7   11    1      0.86      0.00
   -7   11    2      0.97      0.00
   -7   11    3     -0.41      0.00
   -7   11    4      0.04      0.00
   -7   11    5      0.63      0.00
   -7   11    6     -0.76      0.00
   -7   11    7      0.37      0.00
   -7   11    8      0.15      0.00
   -7   11    9      0.39      0.00
   -7   11   10     -0.45      0.00
   -7   11   11      0.30      0.00
   -7   11   12      0.33      0.00
   -7   11   13     -0.11      0.00
   -7   11   14      0.23      0.00
   -7   11   15     -0.47      0.00
   -3   11   15      0.49      0.00
   -3   11   14     -0.02      0.00
   -3   11   13     -0.03      0.00
   -3   11   12     -0.13      0.00
   -3   11   11      0.86      0.00
   -3   11   10      0.24      0.00
   -3   11    9     -0.37      0.00
   -3   11    8      0.31      0.00
   -3   11    7      0.73      0.00
   -3   11    6      1.30      0.00
   -3   11    5      0.17      0.00
   -3   11    4     -0.48      0.00
   -3   11    3      0.13      0.00
   -3   11    2     -1.54      0.00
   -3   11    1      1.36      0.00
   -3   11    0      0.46      0.00
   -8   11    1      0.91      0.00
   -8   11    2     -0.05      0.00
   -8   11    3     -0.24      0.00
   -8   11    4     -0.96      0.00
   -8   11    5      0.57      0.00
   -8   11    6      0.27      0.00
   -8   11    7      0.54      0.00
   -8   11    8      0.19      0.00
   -8   11    9      0.30      0.00
   -8   11   10     -0.67      0.00
   -8   11   11      0.16      0.00
   -8   11   12      0.18      0.00
   -8   11   13      0.12      0.00
   -8   11   14     -0.08      0.00
   -8   11   15     -0.17      0.00
   -2   11   15      0.47      0.00
   -2   11   14      0.01      0.00
   -2   11   13     -0.31      0.00
   -2   11   12      0.09      0.00
   -2   11   11      0.66      0.00
   -2   11   10      0.20      0.00
   -2   11    9     -0.20      0.00
   -2   11    8      0.08      0.00
   -2   11    7      0.28      0.00
   -2   11    6      1.57      0.00
   -2   11    5      0.03      0.00
   -2   11    4     -1.86      0.00
   -2   11    3      0.35      0.00
   -2   11    2     -1.94      0.00
   -2   11    1      0.85      0.00
   -2   11    0      2.51      0.00
   -9   11    1      0.65      0.00
   -9   11    2     -1.21      0.00
   -9   11    3     -0.28      0.00
   -9   11    4     -2.09      0.00
   -9   11    5      0.51      0.00
   -9   11    6      1.45      0.00
   -9   11    7      0.36      0.00
   -9   11    8      0.12      0.00
   -9   11    9      0.45      0.00
   -9   11   10     -0.44      0.00
   -9   11   11     -0.04      0.00
   -9   11   12      0.00      0.00
   -9   11   13      0.04      0.00
   -9   11   14     -0.13      0.00
   -9   11   15      0.29      0.00
   -1   11   14      0.36      0.00
   -1   11   13     -0.22      0.00
   -1   11   12      0.33      0.00
   -1   11   11      0.31      0.00
   -1   11   10     -0.04      0.00
   -1   11    9     -0.18      0.00
   -1   11    8      0.04      0.00
   -1   11    7      0.02      0.00
   -1   11    6      1.33      0.00
   -1   11    5     -0.10      0.00
   -1   11    4     -2.47      0.00
   -1   11    3      0.29      0.00
   -1   11    2     -2.04      0.00
   -1   11    1      0.23      0.00
   -1   11    0      3.53      0.00
  -10   11    1      0.26      0.00
  -10   11    2     -2.14      0.00
  -10   11    3     -0.35      0.00
  -10   11    4     -2.72      0.00
  -10   11    5      0.36      0.00
  -10   11    6      2.03      0.00
  -10   11    7      0.09      0.00
  -10   11    8      0.33      0.00
  -10   11    9      0.41      0.00
  -10   11   10     -0.20      0.00
  -10   11   11     -0.14      0.00
  -10   11   12     -0.15      0.00
  -10   11   13     -0.02      0.00
  -10   11   14      0.14      0.00
    0   11   14      0.80      0.00
    0   11   12      0.27      0.00
    0   11   10     -0.26      0.00
    0   11    8      0.29      0.00
    0   11    6      0.94      0.00
    0   11    4     -2.29      0.00
    0   11    2     -1.97      0.00
    0   11    0      3.69      0.00
  -11   11    2     -2.63      0.00
  -11   11    4     -2.64      0.00
  -11   11    6      2.11      0.00
  -11   11    8      0.62      0.00
  -11   11   10     -0.23      0.00
  -11   11   12     -0.08      0.00
  -11   11   14      0.25      0.00
   -6   12    0     -3.26      0.00
   -6   12    1      0.70      0.00
   -6   12    2      0.53      0.00
   -6   12    3     -0.53      0.00
   -6   12    4      0.83      0.00
   -6   12    5     -0.05      0.00
   -6   12    6     -0.94      0.00
   -6   12    7      1.11      0.00
   -6   12    8     -0.47      0.00
   -6   12    9      0.06      0.00
   -6   12   10      0.33      0.00
   -6   12   11     -0.14      0.00
   -6   12   12      0.61      0.00
   -6   12   13     -0.03      0.00
   -6   12   14      0.13      0.00
   -5   12   14      0.07      0.00
   -5   12   13      0.52      0.00
   -5   12   12      0.35      0.00
   -5   12   11      0.09      0.00
   -5   12   10      0.25      0.00
   -5   12    9     -0.49      0.00
   -5   12    8     -0.20      0.00
   -5   12    7      1.34      0.00
   -5   12    6     -0.30      0.00
   -5   12    5      0.04      0.00
   -5   12    4      0.82      0.00
   -5   12    3     -0.62      0.00
   -5   12    2     -0.01      0.00
   -5   12    1      1.06      0.00
   -5   12    0     -2.47      0.00
   -7   12    1      0.70      0.00
   -7   12    2      0.58      0.00
   -7   12    3     -0.43      0.00
   -7   12    4      0.38      0.00
   -7   12    5     -0.03      0.00
   -7   12    6     -1.19      0.00
   -7   12    7      1.02      0.00
   -7   12    8     -0.13      0.00
   -7   12    9      0.38      0.00
   -7   12   10      0.02      0.00
   -7   12   11     -0.17      0.00
   -7   12   12      0.45      0.00
   -7   12   13     -0.16      0.00
   -7   12   14      0.19      0.00
   -4   12   14      0.09      0.00
   -4   12   13      0.88      0.00
   -4   12   12     -0.09      0.00
   -4   12   11      0.29      0.00
   -4   12   10      0.19      0.00
   -4   12    9     -0.71      0.00
   -4   12    8      0.22      0.00
   -4   12    7      1.34      0.00
   -4   12    6      0.36      0.00
   -4   12    5     -0.08      0.00
   -4   12    4      0.18      0.00
   -4   12    3     -0.40      0.00
   -4   12    2     -0.77      0.00
   -4   12    1      1.27      0.00
   -4   12    0     -0.61      0.00
   -8   12    1      0.87      0.00
   -8   12    2      0.05      0.00
   -8   12    3     -0.48      0.00
   -8   12    4     -0.51      0.00
   -8   12    5      0.17      0.00
   -8   12    6     -0.49      0.00
   -8   12    7      0.97      0.00
   -8   12    8      0.26      0.00
   -8   12    9      0.34      0.00
   -8   12   10     -0.44      0.00
   -8   12   11      0.04      0.00
   -8   12   12      0.24      0.00
   -8   12   13     -0.01      0.00
   -8   12   14     -0.02      0.00
   -3   12   14      0.18      0.00
   -3   12   13      0.67      0.00
   -3   12   12     -0.10      0.00
   -3   12   11      0.34      0.00
   -3   12   10      0.18      0.00
   -3   12    9     -0.61      0.00
   -3   12    8      0.23      0.00
   -3   12    7      0.95      0.00
   -3   12    6      0.94      0.00
   -3   12    5     -0.40      0.00
   -3   12    4     -0.88      0.00
   -3   12    3      0.05      0.00
   -3   12    2     -1.52      0.00
   -3   12    1      0.92      0.00
   -3   12    0      1.45      0.00
   -9   12    1      0.75      0.00
   -9   12    2     -0.79      0.00
   -9   12    3     -0.59      0.00
   -9   12    4     -1.69      0.00
   -9   12    5      0.39      0.00
   -9   12    6      0.84      0.00
   -9   12    7      0.67      0.00
   -9   12    8      0.18      0.00
   -9   12    9      0.37      0.00
   -9   12   10     -0.38      0.00
   -9   12   11      0.18      0.00
   -9   12   12      0.09      0.00
   -9   12   13     -0.02      0.00
   -2   12   14      0.46      0.00
   -2   12   13      0.34      0.00
   -2   12   12      0.20      0.00
   -2   12   11      0.22      0.00
   -2   12   10     -0.03      0.00
   -2   12    9     -0.53      0.00
   -2   12    8      0.16      0.00
   -2   12    7      0.42      0.00
   -2   12    6      1.12      0.00
   -2   12    5     -0.56      0.00
   -2   12    4     -1.67      0.00
   -2   12    3      0.27      0.00
   -2   12    2     -1.93      0.00
   -2   12    1      0.35      0.00
   -2   12    0      2.89      0.00
  -10   12    1      0.38      0.00
  -10   12    2     -1.68      0.00
  -10   12    3     -0.69      0.00
  -10   12    4     -2.46      0.00
  -10   12    5      0.49      0.00
  -10   12    6      1.76      0.00
  -10   12    7      0.23      0.00
  -10   12    8      0.13      0.00
  -10   12    9      0.47      0.00
  -10   12   10     -0.06      0.00
  -10   12   11      0.11      0.00
  -10   12   12     -0.06      0.00
  -10   12   13     -0.07      0.00
  -10   12   14     -0.27      0.00
   -1   12   13      0.18      0.00
   -1   12   12      0.25      0.00
   -1   12   11      0.03      0.00
   -1   12   10     -0.32      0.00
   -1   12    9     -0.35      0.00
   -1   12    8      0.34      0.00
   -1   12    7      0.05      0.00
   -1   12    6      0.87      0.00
   -1   12    5     -0.34      0.00
   -1   12    4     -1.87      0.00
   -1   12    3      0.13      0.00
   -1   12    2     -1.79      0.00
   -1   12    1      0.04      0.00
   -1   12    0      3.38      0.00
  -11   12    1      0.13      0.00
  -11   12    2     -2.45      0.00
  -11   12    3     -0.56      0.00
  -11   12    4     -2.26      0.00
  -11   12    5      0.39      0.00
  -11   12    6      1.89      0.00
  -11   12    7     -0.02      0.00
  -11   12    8      0.50      0.00
  -11   12    9      0.33      0.00
  -11   12   10     -0.15      0.00
  -11   12   11      0.03      0.00
  -11   12   12     -0.02      0.00
  -11   12   13     -0.02      0.00
    0   12   12      0.20      0.00
    0   12   10     -0.38      0.00
    0   12    8      0.40      0.00
    0   12    6      0.78      0.00
    0   12    4     -1.77      0.00
    0   12    2     -1.34      0.00
    0   12    0      3.14      0.00
  -12   12    2     -2.68      0.00
  -12   12    4     -1.50      0.00
  -12   12    6      1.57      0.00
  -12   12    8      0.76      0.00
  -12   12   10     -0.41      0.00
  -12   12   12      0.10      0.00
   -6   13   14     -0.29      0.00
   -6   13   13      0.54      0.00
   -6   13   12      0.52      0.00
   -6   13   11     -0.72      0.00
   -6   13   10      0.37      0.00
   -6   13    9     -0.24      0.00
   -6   13    8     -0.42      0.00
   -6   13    7      1.75      0.00
   -6   13    6     -1.22      0.00
   -6   13    5     -0.17      0.00
   -6   13    4      0.95      0.00
   -6   13    3     -0.73      0.00
   -6   13    2      0.40      0.00
   -6   13    1      0.78      0.00
   -6   13    0     -2.79      0.00
   -7   13    1      0.78      0.00
   -7   13    2      0.21      0.00
   -7   13    3     -0.65      0.00
   -7   13    4      1.03      0.00
   -7   13    5     -0.25      0.00
   -7   13    6     -1.80      0.00
   -7   13    7      1.73      0.00
   -7   13    8     -0.23      0.00
   -7   13    9      0.25      0.00
   -7   13   10      0.42      0.00
   -7   13   11     -0.78      0.00
   -7   13   12      0.50      0.00
   -7   13   13      0.03      0.00
   -5   13   13      1.10      0.00
   -5   13   12      0.18      0.00
   -5   13   11     -0.33      0.00
   -5   13   10      0.06      0.00
   -5   13    9     -0.64      0.00
   -5   13    8     -0.07      0.00
   -5   13    7      1.61      0.00
   -5   13    6     -0.55      0.00
   -5   13    5     -0.11      0.00
   -5   13    4      0.45      0.00
   -5   13    3     -0.71      0.00
   -5   13    2      0.24      0.00
   -5   13    1      0.84      0.00
   -5   13    0     -1.76      0.00
   -8   13    1      0.93      0.00
   -8   13    2     -0.13      0.00
   -8   13    3     -0.71      0.00
   -8   13    4      0.46      0.00
   -8   13    5     -0.06      0.00
   -8   13    6     -1.62      0.00
   -8   13    7      1.54      0.00
   -8   13    8      0.35      0.00
   -8   13    9      0.41      0.00
   -8   13   10     -0.05      0.00
   -8   13   11     -0.40      0.00
   -8   13   12      0.28      0.00
   -8   13   13     -0.10      0.00
   -4   13   13      1.18      0.00
   -4   13   12      0.00      0.00
   -4   13   11      0.03      0.00
   -4   13   10     -0.01      0.00
   -4   13    9     -0.70      0.00
   -4   13    8      0.13      0.00
   -4   13    7      1.28      0.00
   -4   13    6      0.02      0.00
   -4   13    5     -0.44      0.00
   -4   13    4     -0.22      0.00
   -4   13    3     -0.40      0.00
   -4   13    2     -0.44      0.00
   -4   13    1      0.69      0.00
   -4   13    0     -0.06      0.00
   -9   13    1      0.86      0.00
   -9   13    2     -0.60      0.00
   -9   13    3     -0.73      0.00
   -9   13    4     -0.67      0.00
   -9   13    5      0.17      0.00
   -9   13    6     -0.46      0.00
   -9   13    7      1.11      0.00
   -9   13    8      0.40      0.00
   -9   13    9      0.32      0.00
   -9   13   10     -0.31      0.00
   -9   13   11      0.14      0.00
   -9   13   12      0.14      0.00
   -9   13   13     -0.10      0.00
   -3   13   13      0.82      0.00
   -3   13   12      0.25      0.00
   -3   13   11      0.13      0.00
   -3   13   10     -0.02      0.00
   -3   13    9     -0.60      0.00
   -3   13    8      0.05      0.00
   -3   13    7      0.76      0.00
   -3   13    6      0.50      0.00
   -3   13    5     -0.80      0.00
   -3   13    4     -0.85      0.00
   -3   13    3     -0.11      0.00
   -3   13    2     -1.23      0.00
   -3   13    1      0.42      0.00
   -3   13    0      1.66      0.00
  -10   13    1      0.51      0.00
  -10   13    2     -1.16      0.00
  -10   13    3     -0.66      0.00
  -10   13    4     -1.70      0.00
  -10   13    5      0.28      0.00
  -10   13    6      0.77      0.00
  -10   13    7      0.51      0.00
  -10   13    8     -0.01      0.00
  -10   13    9      0.27      0.00
  -10   13   10      0.01      0.00
  -10   13   11      0.43      0.00
  -10   13   12     -0.05      0.00
  -10   13   13     -0.16      0.00
   -2   13   13      0.44      0.00
   -2   13   12      0.44      0.00
   -2   13   11      0.02      0.00
   -2   13   10     -0.16      0.00
   -2   13    9     -0.45      0.00
   -2   13    8      0.07      0.00
   -2   13    7      0.17      0.00
   -2   13    6      0.75      0.00
   -2   13    5     -0.63      0.00
   -2   13    4     -1.25      0.00
   -2   13    3     -0.06      0.00
   -2   13    2     -1.43      0.00
   -2   13    1      0.25      0.00
   -2   13    0      2.61      0.00
  -11   13    1      0.25      0.00
  -11   13    2     -1.74      0.00
  -11   13    3     -0.66      0.00
  -11   13    4     -1.83      0.00
  -11   13    5      0.38      0.00
  -11   13    6      1.22      0.00
  -11   13    7      0.02      0.00
  -11   13    8      0.00      0.00
  -11   13    9      0.30      0.00
  -11   13   10      0.16      0.00
  -11   13   11      0.36      0.00
  -11   13   12     -0.19      0.00
  -11   13   13     -0.10      0.00
   -1   13   12      0.34      0.00
   -1   13   11     -0.05      0.00
   -1   13   10     -0.22      0.00
   -1   13    9     -0.19      0.00
   -1   13    8      0.11      0.00
   -1   13    7     -0.17      0.00
   -1   13    6      0.85      0.00
   -1   13    5     -0.16      0.00
   -1   13    4     -1.39      0.00
   -1   13    3     -0.04      0.00
   -1   13    2     -1.03      0.00
   -1   13    1      0.13      0.00
   -1   13    0      2.64      0.00
  -12   13    1      0.17      0.00
  -12   13    2     -2.14      0.00
  -12   13    3     -0.53      0.00
  -12   13    4     -1.04      0.00
  -12   13    5      0.37      0.00
  -12   13    6      1.02      0.00
  -12   13    7     -0.15      0.00
  -12   13    8      0.40      0.00
  -12   13    9      0.24      0.00
  -12   13   10     -0.19      0.00
  -12   13   11      0.15      0.00
  -12   13   12     -0.09      0.00
    0   13   10     -0.05      0.00
    0   13    8     -0.06      0.00
    0   13    6      0.93      0.00
    0   13    4     -1.22      0.00
    0   13    2     -0.65      0.00
    0   13    0      2.24      0.00
  -13   13    2     -2.02      0.00
  -13   13    4     -0.23      0.00
  -13   13    6      0.60      0.00
  -13   13    8      0.40      0.00
  -13   13   10     -0.37      0.00
   -7   14    0     -2.68      0.00
   -7   14    1      0.82      0.00
   -7   14    2      0.25      0.00
   -7   14    3     -0.92      0.00
   -7   14    4      1.30      0.00
   -7   14    5     -0.46      0.00
   -7   14    6     -1.58      0.00
   -7   14    7      1.92      0.00
   -7   14    8     -0.27      0.00
   -7   14    9      0.03      0.00
   -7   14   10      0.39      0.00
   -7   14   11     -1.07      0.00
   -7   14   12      0.34      0.00
   -7   14   13      0.21      0.00
   -6   14   12      0.23      0.00
   -6   14   11     -0.76      0.00
   -6   14   10      0.01      0.00
   -6   14    9     -0.37      0.00
   -6   14    8     -0.30      0.00
   -6   14    7      1.67      0.00
   -6   14    6     -0.85      0.00
   -6   14    5     -0.48      0.00
   -6   14    4      0.86      0.00
   -6   14    3     -0.76      0.00
   -6   14    2      0.57      0.00
   -6   14    1      0.54      0.00
   -6   14    0     -2.25      0.00
   -8   14    1      1.00      0.00
   -8   14    2     -0.11      0.00
   -8   14    3     -1.05      0.00
   -8   14    4      1.11      0.00
   -8   14    5     -0.16      0.00
   -8   14    6     -2.00      0.00
   -8   14    7      1.80      0.00
   -8   14    8      0.35      0.00
   -8   14    9      0.39      0.00
   -8   14   10      0.15      0.00
   -8   14   11     -0.89      0.00
   -8   14   12      0.21      0.00
   -8   14   13     -0.06      0.00
   -5   14   12      0.03      0.00
   -5   14   11     -0.20      0.00
   -5   14   10     -0.28      0.00
   -5   14    9     -0.46      0.00
   -5   14    8     -0.03      0.00
   -5   14    7      1.20      0.00
   -5   14    6     -0.43      0.00
   -5   14    5     -0.53      0.00
   -5   14    4      0.32      0.00
   -5   14    3     -0.52      0.00
   -5   14    2      0.39      0.00
   -5   14    1      0.26      0.00
   -5   14    0     -1.08      0.00
   -9   14    1      0.93      0.00
   -9   14    2     -0.38      0.00
   -9   14    3     -0.98      0.00
   -9   14    4      0.21      0.00
   -9   14    5      0.14      0.00
   -9   14    6     -1.46      0.00
   -9   14    7      1.38      0.00
   -9   14    8      0.71      0.00
   -9   14    9      0.40      0.00
   -9   14   10     -0.38      0.00
   -9   14   11     -0.35      0.00
   -9   14   12      0.10      0.00
   -4   14   12      0.18      0.00
   -4   14   11      0.15      0.00
   -4   14   10     -0.16      0.00
   -4   14    9     -0.33      0.00
   -4   14    8     -0.02      0.00
   -4   14    7      0.70      0.00
   -4   14    6     -0.17      0.00
   -4   14    5     -0.75      0.00
   -4   14    4     -0.03      0.00
   -4   14    3     -0.31      0.00
   -4   14    2     -0.32      0.00
   -4   14    1      0.16      0.00
   -4   14    0      0.43      0.00
  -10   14    1      0.57      0.00
  -10   14    2     -0.69      0.00
  -10   14    3     -0.57      0.00
  -10   14    4     -0.80      0.00
  -10   14    5      0.10      0.00
  -10   14    6     -0.41      0.00
  -10   14    7      0.77      0.00
  -10   14    8      0.24      0.00
  -10   14    9      0.17      0.00
  -10   14   10     -0.32      0.00
  -10   14   11      0.21      0.00
  -10   14   12      0.00      0.00
   -3   14   11      0.15      0.00
   -3   14   10      0.03      0.00
   -3   14    9     -0.15      0.00
   -3   14    8     -0.14      0.00
   -3   14    7      0.15      0.00
   -3   14    6      0.22      0.00
   -3   14    5     -0.73      0.00
   -3   14    4     -0.32      0.00
   -3   14    3     -0.20      0.00
   -3   14    2     -0.84      0.00
   -3   14    1      0.27      0.00
   -3   14    0      1.57      0.00
  -11   14    1      0.25      0.00
  -11   14    2     -0.99      0.00
  -11   14    3     -0.28      0.00
  -11   14    4     -1.29      0.00
  -11   14    5      0.06      0.00
  -11   14    6      0.22      0.00
  -11   14    7      0.12      0.00
  -11   14    8     -0.29      0.00
  -11   14    9      0.12      0.00
  -11   14   10      0.12      0.00
  -11   14   11      0.45      0.00
  -11   14   12     -0.26      0.00
   -2   14   11      0.01      0.00
   -2   14   10      0.11      0.00
   -2   14    9      0.00      0.00
   -2   14    8     -0.18      0.00
   -2   14    7     -0.29      0.00
   -2   14    6      0.62      0.00
   -2   14    5     -0.28      0.00
   -2   14    4     -0.57      0.00
   -2   14    3     -0.05      0.00
   -2   14    2     -0.77      0.00
   -2   14    1      0.31      0.00
   -2   14    0      1.90      0.00
  -12   14    1      0.21      0.00
  -12   14    2     -1.20      0.00
  -12   14    3     -0.43      0.00
  -12   14    4     -0.98      0.00
  -12   14    5      0.32      0.00
  -12   14    6      0.23      0.00
  -12   14    7     -0.32      0.00
  -12   14    8     -0.24      0.00
  -12   14    9      0.30      0.00
  -12   14   10      0.16      0.00
  -12   14   11      0.29      0.00
   -1   14   10      0.20      0.00
   -1   14    9      0.07      0.00
   -1   14    8     -0.23      0.00
   -1   14    7     -0.30      0.00
   -1   14    6      0.73      0.00
   -1   14    5      0.07      0.00
   -1   14    4     -0.59      0.00
   -1   14    3      0.13      0.00
   -1   14    2     -0.47      0.00
   -1   14    1      0.15      0.00
   -1   14    0      1.70      0.00
  -13   14    1      0.18      0.00
  -13   14    2     -1.30      0.00
  -13   14    3     -0.48      0.00
  -13   14    4     -0.21      0.00
  -13   14    5      0.43      0.00
  -13   14    6      0.06      0.00
  -13   14    7     -0.33      0.00
  -13   14    8     -0.10      0.00
  -13   14    9      0.33      0.00
  -13   14   10     -0.10      0.00
  -13   14   11      0.04      0.00
    0   14    8     -0.24      0.00
    0   14    6      0.45      0.00
    0   14    4     -0.27      0.00
    0   14    2     -0.28      0.00
    0   14    0      1.37      0.00
  -14   14    2     -1.12      0.00
  -14   14    4      0.20      0.00
  -14   14    6     -0.16      0.00
  -14   14    8     -0.33      0.00
  -14   14   10     -0.13      0.00
   -7   15   11     -0.82      0.00
   -7   15   10     -0.07      0.00
   -7   15    9     -0.24      0.00
   -7   15    8     -0.24      0.00
   -7   15    7      1.40      0.00
   -7   15    6     -0.59      0.00
   -7   15    5     -0.92      0.00
   -7   15    4      1.09      0.00
   -7   15    3     -0.88      0.00
   -7   15    2      0.48      0.00
   -7   15    1      0.40      0.00
   -7   15    0     -2.03      0.00
   -8   15    1      0.69      0.00
   -8   15    2      0.25      0.00
   -8   15    3     -1.21      0.00
   -8   15    4      1.04      0.00
   -8   15    5     -0.41      0.00
   -8   15    6     -1.23      0.00
   -8   15    7      1.42      0.00
   -8   15    8      0.16      0.00
   -8   15    9      0.11      0.00
   -8   15   10      0.01      0.00
   -8   15   11     -0.90      0.00
   -6   15   11     -0.42      0.00
   -6   15   10     -0.47      0.00
   -6   15    9     -0.27      0.00
   -6   15    8     -0.08      0.00
   -6   15    7      0.94      0.00
   -6   15    6     -0.16      0.00
   -6   15    5     -0.99      0.00
   -6   15    4      0.67      0.00
   -6   15    3     -0.43      0.00
   -6   15    2      0.57      0.00
   -6   15    1     -0.04      0.00
   -6   15    0     -1.34      0.00
   -9   15    1      0.65      0.00
   -9   15    2      0.13      0.00
   -9   15    3     -1.20      0.00
   -9   15    4      0.30      0.00
   -9   15    5      0.20      0.00
   -9   15    6     -1.33      0.00
   -9   15    7      1.06      0.00
   -9   15    8      0.80      0.00
   -9   15    9      0.38      0.00
   -9   15   10     -0.52      0.00
   -9   15   11     -0.67      0.00
   -5   15   11      0.04      0.00
   -5   15   10     -0.42      0.00
   -5   15    9     -0.04      0.00
   -5   15    8      0.04      0.00
   -5   15    7      0.39      0.00
   -5   15    6     -0.18      0.00
   -5   15    5     -0.89      0.00
   -5   15    4      0.42      0.00
   -5   15    3     -0.09      0.00
   -5   15    2      0.22      0.00
   -5   15    1     -0.29      0.00
   -5   15    0     -0.27      0.00
  -10   15    1      0.31      0.00
  -10   15    2     -0.06      0.00
  -10   15    3     -0.71      0.00
  -10   15    4     -0.49      0.00
  -10   15    5      0.31      0.00
  -10   15    6     -0.86      0.00
  -10   15    7      0.60      0.00
  -10   15    8      0.76      0.00
  -10   15    9      0.21      0.00
  -10   15   10     -0.87      0.00
  -10   15   11     -0.27      0.00
   -4   15   11      0.23      0.00
   -4   15   10      0.02      0.00
   -4   15    9      0.17      0.00
   -4   15    8     -0.10      0.00
   -4   15    7      0.02      0.00
   -4   15    6     -0.18      0.00
   -4   15    5     -0.77      0.00
   -4   15    4      0.38      0.00
   -4   15    3      0.02      0.00
   -4   15    2     -0.21      0.00
   -4   15    1     -0.11      0.00
   -4   15    0      0.60      0.00
  -11   15    1     -0.06      0.00
  -11   15    2     -0.32      0.00
  -11   15    3     -0.09      0.00
  -11   15    4     -0.82      0.00
  -11   15    5      0.04      0.00
  -11   15    6     -0.51      0.00
  -11   15    7      0.07      0.00
  -11   15    8      0.05      0.00
  -11   15    9     -0.05      0.00
  -11   15   10     -0.50      0.00
  -11   15   11      0.12      0.00
   -3   15   10      0.34      0.00
   -3   15    9      0.26      0.00
   -3   15    8     -0.23      0.00
   -3   15    7     -0.21      0.00
   -3   15    6      0.10      0.00
   -3   15    5     -0.48      0.00
   -3   15    4      0.32      0.00
   -3   15    3      0.13      0.00
   -3   15    2     -0.29      0.00
   -3   15    1      0.17      0.00
   -3   15    0      0.92      0.00
  -12   15    1     -0.14      0.00
  -12   15    2     -0.43      0.00
  -12   15    3      0.01      0.00
  -12   15    4     -0.82      0.00
  -12   15    5      0.08      0.00
  -12   15    6     -0.53      0.00
  -12   15    7     -0.46      0.00
  -12   15    8     -0.45      0.00
  -12   15    9      0.10      0.00
  -12   15   10     -0.03      0.00
   -2   15   10      0.40      0.00
   -2   15    9      0.22      0.00
   -2   15    8     -0.21      0.00
   -2   15    7     -0.23      0.00
   -2   15    6      0.27      0.00
   -2   15    5     -0.08      0.00
   -2   15    4      0.26      0.00
   -2   15    3      0.34      0.00
   -2   15    2     -0.15      0.00
   -2   15    1      0.17      0.00
   -2   15    0      0.90      0.00
  -13   15    1      0.00      0.00
  -13   15    2     -0.45      0.00
  -13   15    3     -0.40      0.00
  -13   15    4     -0.58      0.00
  -13   15    5      0.45      0.00
  -13   15    6     -0.56      0.00
  -13   15    7     -0.64      0.00
  -13   15    8     -0.53      0.00
  -13   15    9      0.42      0.00
  -13   15   10      0.02      0.00
   -1   15    9      0.11      0.00
   -1   15    8     -0.10      0.00
   -1   15    7     -0.06      0.00
   -1   15    6     -0.02      0.00
   -1   15    5      0.10      0.00
   -1   15    4      0.28      0.00
   -1   15    3      0.33      0.00
   -1   15    2      0.01      0.00
   -1   15    1      0.05      0.00
   -1   15    0      0.88      0.00
  -14   15    1      0.06      0.00
  -14   15    2     -0.58      0.00
  -14   15    3     -0.52      0.00
  -14   15    4     -0.17      0.00
  -14   15    5      0.49      0.00
  -14   15    6     -0.47      0.00
  -14   15    7     -0.37      0.00
  -14   15    8     -0.61      0.00
  -14   15    9      0.35      0.00
    0   15    6     -0.52      0.00
    0   15    4      0.37      0.00
    0   15    2      0.24      0.00
    0   15    0      0.75      0.00
  -15   15    2     -0.61      0.00
  -15   15    4     -0.07      0.00
  -15   15    6     -0.45      0.00
   -8   16    0     -1.52      0.00
   -8   16    1      0.25      0.00
   -8   16    2      0.70      0.00
   -8   16    3     -1.12      0.00
   -8   16    4      0.66      0.00
   -8   16    5     -0.64      0.00
   -8   16    6     -0.29      0.00
   -8   16    7      0.80      0.00
   -8   16    8      0.00      0.00
   -8   16    9     -0.40      0.00
   -8   16   10     -0.24      0.00
   -7   16   10     -0.49      0.00
   -7   16    9     -0.41      0.00
   -7   16    8     -0.02      0.00
   -7   16    7      0.62      0.00
   -7   16    6      0.15      0.00
   -7   16    5     -1.14      0.00
   -7   16    4      0.63      0.00
   -7   16    3     -0.61      0.00
   -7   16    2      0.61      0.00
   -7   16    1      0.00      0.00
   -7   16    0     -1.24      0.00
   -9   16    1      0.23      0.00
   -9   16    2      0.77      0.00
   -9   16    3     -1.17      0.00
   -9   16    4      0.02      0.00
   -9   16    5      0.14      0.00
   -9   16    6     -0.57      0.00
   -9   16    7      0.51      0.00
   -9   16    8      0.51      0.00
   -9   16    9      0.01      0.00
   -9   16   10     -0.49      0.00
   -6   16   10     -0.58      0.00
   -6   16    9     -0.04      0.00
   -6   16    8      0.13      0.00
   -6   16    7      0.13      0.00
   -6   16    6      0.24      0.00
   -6   16    5     -1.10      0.00
   -6   16    4      0.37      0.00
   -6   16    3      0.01      0.00
   -6   16    2      0.35      0.00
   -6   16    1     -0.29      0.00
   -6   16    0     -0.59      0.00
  -10   16    1     -0.04      0.00
  -10   16    2      0.73      0.00
  -10   16    3     -0.78      0.00
  -10   16    4     -0.68      0.00
  -10   16    5      0.56      0.00
  -10   16    6     -0.50      0.00
  -10   16    7      0.10      0.00
  -10   16    8      0.95      0.00
  -10   16    9      0.19      0.00
  -10   16   10     -0.99      0.00
   -5   16    9      0.24      0.00
   -5   16    8      0.00      0.00
   -5   16    7     -0.14      0.00
   -5   16    6      0.02      0.00
   -5   16    5     -0.85      0.00
   -5   16    4      0.38      0.00
   -5   16    3      0.30      0.00
   -5   16    2      0.08      0.00
   -5   16    1     -0.31      0.00
   -5   16    0     -0.08      0.00
  -11   16    1     -0.43      0.00
  -11   16    2      0.40      0.00
  -11   16    3     -0.21      0.00
  -11   16    4     -0.70      0.00
  -11   16    5      0.40      0.00
  -11   16    6     -0.51      0.00
  -11   16    7     -0.24      0.00
  -11   16    8      0.65      0.00
  -11   16    9     -0.09      0.00
   -4   16    8     -0.20      0.00
   -4   16    7     -0.08      0.00
   -4   16    6     -0.09      0.00
   -4   16    5     -0.61      0.00
   -4   16    4      0.57      0.00
   -4   16    3      0.30      0.00
   -4   16    2      0.11      0.00
   -4   16    1     -0.07      0.00
   -4   16    0      0.00      0.00
  -12   16    1     -0.65      0.00
  -12   16    2      0.08      0.00
  -12   16    3      0.11      0.00
  -12   16    4     -0.43      0.00
  -12   16    5      0.14      0.00
  -12   16    6     -0.78      0.00
  -12   16    7     -0.61      0.00
  -12   16    8     -0.06      0.00
  -12   16    9     -0.22      0.00
   -3   16    8     -0.17      0.00
   -3   16    7      0.11      0.00
   -3   16    6     -0.07      0.00
   -3   16    5     -0.34      0.00
   -3   16    4      0.73      0.00
   -3   16    3      0.33      0.00
   -3   16    2      0.31      0.00
   -3   16    1      0.09      0.00
   -3   16    0     -0.07      0.00
  -13   16    1     -0.52      0.00
  -13   16    2      0.01      0.00
  -13   16    3     -0.10      0.00
  -13   16    4     -0.49      0.00
  -13   16    5      0.24      0.00
  -13   16    6     -0.92      0.00
  -13   16    7     -0.80      0.00
  -13   16    8     -0.51      0.00
   -2   16    7      0.23      0.00
   -2   16    6     -0.27      0.00
   -2   16    5     -0.03      0.00
   -2   16    4      0.75      0.00
   -2   16    3      0.34      0.00
   -2   16    2      0.43      0.00
   -2   16    1      0.07      0.00
   -2   16    0      0.13      0.00
  -14   16    1     -0.21      0.00
  -14   16    2     -0.08      0.00
  -14   16    3     -0.54      0.00
  -14   16    4     -0.62      0.00
  -14   16    5      0.48      0.00
  -14   16    6     -0.72      0.00
  -14   16    7     -0.57      0.00
   -1   16    6     -0.68      0.00
   -1   16    5      0.10      0.00
   -1   16    4      0.56      0.00
   -1   16    3      0.17      0.00
   -1   16    2      0.55      0.00
   -1   16    1      0.05      0.00
   -1   16    0      0.45      0.00
  -15   16    1     -0.01      0.00
  -15   16    2     -0.35      0.00
  -15   16    3     -0.53      0.00
  -15   16    4     -0.46      0.00
  -15   16    5      0.38      0.00
    0   16    2      0.69      0.00
    0   16    0      0.52      0.00
  -16   16    2     -0.47      0.00
   -8   17    8      0.02      0.00
   -8   17    7      0.37      0.00
   -8   17    6      0.03      0.00
   -8   17    5     -0.54      0.00
   -8   17    4      0.30      0.00
   -8   17    3     -0.86      0.00
   -8   17    2      0.81      0.00
   -8   17    1      0.23      0.00
   -8   17    0     -0.96      0.00
   -9   17    1      0.15      0.00
   -9   17    2      1.08      0.00
   -9   17    3     -0.93      0.00
   -9   17    4     -0.05      0.00
   -9   17    5      0.06      0.00
   -9   17    6     -0.19      0.00
   -9   17    7      0.30      0.00
   -9   17    8      0.12      0.00
   -7   17    8      0.11      0.00
   -7   17    7      0.05      0.00
   -7   17    6      0.31      0.00
   -7   17    5     -0.86      0.00
   -7   17    4      0.18      0.00
   -7   17    3     -0.27      0.00
   -7   17    2      0.37      0.00
   -7   17    1      0.19      0.00
   -7   17    0     -0.70      0.00
  -10   17    1     -0.06      0.00
  -10   17    2      1.19      0.00
  -10   17    3     -0.51      0.00
  -10   17    4     -0.68      0.00
  -10   17    5      0.48      0.00
  -10   17    6     -0.12      0.00
  -10   17    7     -0.09      0.00
  -10   17    8      0.55      0.00
   -6   17    8     -0.02      0.00
   -6   17    7     -0.20      0.00
   -6   17    6      0.31      0.00
   -6   17    5     -0.76      0.00
   -6   17    4      0.07      0.00
   -6   17    3      0.24      0.00
   -6   17    2     -0.05      0.00
   -6   17    1      0.11      0.00
   -6   17    0     -0.45      0.00
  -11   17    1     -0.41      0.00
  -11   17    2      0.95      0.00
  -11   17    3     -0.11      0.00
  -11   17    4     -0.70      0.00
  -11   17    5      0.51      0.00
  -11   17    6     -0.11      0.00
  -11   17    7     -0.45      0.00
  -11   17    8      0.77      0.00
   -5   17    7     -0.06      0.00
   -5   17    6      0.10      0.00
   -5   17    5     -0.54      0.00
   -5   17    4      0.22      0.00
   -5   17    3      0.29      0.00
   -5   17    2     -0.04      0.00
   -5   17    1      0.09      0.00
   -5   17    0     -0.49      0.00
  -12   17    1     -0.77      0.00
  -12   17    2      0.42      0.00
  -12   17    3      0.04      0.00
  -12   17    4     -0.12      0.00
  -12   17    5      0.31      0.00
  -12   17    6     -0.44      0.00
  -12   17    7     -0.68      0.00
   -4   17    6     -0.07      0.00
   -4   17    5     -0.37      0.00
   -4   17    4      0.52      0.00
   -4   17    3      0.13      0.00
   -4   17    2      0.35      0.00
   -4   17    1      0.10      0.00
   -4   17    0     -0.66      0.00
  -13   17    1     -0.88      0.00
  -13   17    2      0.06      0.00
  -13   17    3     -0.03      0.00
  -13   17    4      0.08      0.00
  -13   17    5      0.13      0.00
  -13   17    6     -0.77      0.00
   -3   17    6     -0.22      0.00
   -3   17    5     -0.14      0.00
   -3   17    4      0.76      0.00
   -3   17    3      0.01      0.00
   -3   17    2      0.61      0.00
   -3   17    1      0.11      0.00
   -3   17    0     -0.51      0.00
  -14   17    1     -0.59      0.00
  -14   17    2     -0.02      0.00
  -14   17    3     -0.29      0.00
  -14   17    4     -0.38      0.00
  -14   17    5      0.14      0.00
   -2   17    4      0.71      0.00
   -2   17    3     -0.04      0.00
   -2   17    2      0.62      0.00
   -2   17    1      0.12      0.00
   -2   17    0      0.00      0.00
  -15   17    1     -0.18      0.00
  -15   17    2     -0.14      0.00
  -15   17    3     -0.55      0.00
  -15   17    4     -0.72      0.00
   -9   18    0     -0.50      0.00
   -9   18    1      0.32      0.00
   -9   18    2      0.88      0.00
   -9   18    3     -0.55      0.00
   -9   18    4     -0.03      0.00
   -9   18    5      0.13      0.00
   -9   18    6     -0.21      0.00
   -8   18    5     -0.23      0.00
   -8   18    4      0.04      0.00
   -8   18    3     -0.41      0.00
   -8   18    2      0.45      0.00
   -8   18    1      0.48      0.00
   -8   18    0     -0.51      0.00
  -10   18    1      0.18      0.00
  -10   18    2      1.05      0.00
  -10   18    3     -0.12      0.00
  -10   18    4     -0.37      0.00
  -10   18    5      0.30      0.00
  -10   18    6     -0.13      0.00
   -7   18    6      0.23      0.00
   -7   18    5     -0.41      0.00
   -7   18    4     -0.05      0.00
   -7   18    3      0.02      0.00
   -7   18    2     -0.17      0.00
   -7   18    1      0.59      0.00
   -7   18    0     -0.53      0.00
  -11   18    1     -0.06      0.00
  -11   18    2      0.97      0.00
  -11   18    3      0.32      0.00
  -11   18    4     -0.51      0.00
  -11   18    5      0.25      0.00
   -6   18    5     -0.33      0.00
   -6   18    4     -0.09      0.00
   -6   18    3      0.18      0.00
   -6   18    2     -0.47      0.00
   -6   18    1      0.51      0.00
   -6   18    0     -0.58      0.00
  -12   18    1     -0.44      0.00
  -12   18    2      0.56      0.00
  -12   18    3      0.27      0.00
  -12   18    4     -0.06      0.00
   -5   18    4      0.02      0.00
   -5   18    3      0.03      0.00
   -5   18    2     -0.14      0.00
   -5   18    1      0.28      0.00
   -5   18    0     -0.66      0.00
  -13   18    1     -0.75      0.00
  -13   18    2      0.05      0.00
  -13   18    3     -0.01      0.00
  -13   18    4      0.43      0.00
   -9   19    2      0.50      0.00
   -9   19    1      0.30      0.00
   -9   19    0     -0.19      0.00
  -10   19    1      0.23      0.00
  -10   19    2      0.66      0.00
   -8   19    0     -0.42      0.00
   -1   17    0      0.41      0.00
    0   17    0      0.46      0.00
   -4   18    0     -0.60      0.00
   -3   18    0     -0.26      0.00
   -7   19    0     -0.54      0.00
   -6   19    0     -0.46      0.00
  -16   17    1      0.03      0.00
   -1   17    1      0.10      0.00
  -15   18    1     -0.35      0.00
  -14   18    1     -0.71      0.00
   -4   18    1      0.09      0.00
   -3   18    1      0.07      0.00
  -13   19    1     -0.36      0.00
  -12   19    1     -0.07      0.00
  -11   19    1      0.16      0.00
   -8   19    1      0.48      0.00
   -7   19    1      0.60      0.00
   -6   19    1      0.44      0.00
  -16   17    2     -0.32      0.00
   -1   17    2      0.61      0.00
  -15   18    2     -0.18      0.00
  -14   18    2     -0.19      0.00
   -4   18    2      0.32      0.00
   -3   18    2      0.42      0.00
  -13   19    2      0.12      0.00
  -12   19    2      0.44      0.00
  -11   19    2      0.61      0.00
   -8   19    2      0.02      0.00
   -7   19    2     -0.49      0.00
   -6   19    2     -0.51      0.00
  -16   17    3     -0.42      0.00
   -1   17    3     -0.05      0.00
  -15   18    3     -0.25      0.00
  -14   18    3     -0.15      0.00
   -4   18    3     -0.17      0.00
   -3   18    3     -0.26      0.00
  -13   19    3      0.16      0.00
  -12   19    3      0.58      0.00
  -11   19    3      0.55      0.00
  -10   19    3      0.11      0.00
   -9   19    3     -0.12      0.00
   -8   19    3      0.00      0.00
   -7   19    3      0.09      0.00
   -6   19    3      0.03      0.00
  -16   16    4     -0.39      0.00
    0   16    4      0.35      0.00
  -16   17    4     -0.58      0.00
   -1   17    4      0.41      0.00
  -15   18    4     -0.38      0.00
  -14   18    4      0.21      0.00
   -4   18    4      0.29      0.00
   -3   18    4      0.51      0.00
  -12   19    4     -0.09      0.00
  -11   19    4     -0.24      0.00
  -10   19    4     -0.18      0.00
   -9   19    4     -0.09      0.00
   -8   19    4     -0.06      0.00
   -7   19    4     -0.11      0.00
  -15   17    5      0.24      0.00
   -2   17    5      0.09      0.00
  -14   18    5     -0.08      0.00
  -13   18    5      0.07      0.00
  -12   18    5      0.17      0.00
   -5   18    5     -0.21      0.00
   -4   18    5     -0.09      0.00
  -10   19    5      0.31      0.00
   -9   19    5      0.22      0.00
  -16   16    6     -0.35      0.00
  -15   16    6     -0.48      0.00
    0   16    6     -0.84      0.00
  -15   17    6     -0.40      0.00
  -14   17    6     -0.69      0.00
   -2   17    6     -0.42      0.00
  -13   18    6     -0.24      0.00
  -12   18    6      0.07      0.00
  -11   18    6      0.11      0.00
   -8   18    6      0.02      0.00
   -6   18    6      0.20      0.00
   -5   18    6      0.03      0.00
  -15   16    7     -0.16      0.00
   -1   16    7      0.18      0.00
  -14   17    7     -0.58      0.00
  -13   17    7     -0.78      0.00
   -4   17    7      0.26      0.00
   -3   17    7      0.42      0.00
  -12   18    7     -0.50      0.00
  -11   18    7     -0.21      0.00
  -10   18    7      0.15      0.00
   -9   18    7      0.28      0.00
   -8   18    7      0.10      0.00
   -7   18    7     -0.10      0.00
   -6   18    7     -0.04      0.00
  -15   15    8     -0.72      0.00
    0   15    8      0.06      0.00
  -15   16    8     -0.61      0.00
  -14   16    8     -0.63      0.00
   -2   16    8      0.00      0.00
   -1   16    8      0.15      0.00
  -13   17    8     -0.18      0.00
  -12   17    8      0.40      0.00
   -5   17    8     -0.26      0.00
   -4   17    8     -0.25      0.00
   -9   18    8     -0.02      0.00
  -14   16    9      0.31      0.00
  -13   16    9      0.09      0.00
   -4   16    9      0.29      0.00
   -3   16    9      0.21      0.00
   -2   16    9      0.10      0.00
  -12   17    9     -0.24      0.00
  -11   17    9      0.06      0.00
  -10   17    9      0.00      0.00
   -9   17    9     -0.47      0.00
   -8   17    9     -0.62      0.00
   -7   17    9     -0.24      0.00
   -6   17    9      0.13      0.00
   -5   17    9      0.16      0.00
    0   14   10      0.30      0.00
  -14   15   10     -0.07      0.00
   -1   15   10      0.32      0.00
  -13   16   10     -0.15      0.00
  -12   16   10     -0.48      0.00
  -11   16   10     -0.97      0.00
   -5   16   10     -0.16      0.00
   -4   16   10      0.31      0.00
   -3   16   10      0.44      0.00
   -9   17   10     -0.27      0.00
   -8   17   10     -0.33      0.00
   -1   14   11     -0.03      0.00
  -13   15   11      0.05      0.00
  -12   15   11      0.22      0.00
   -3   15   11      0.14      0.00
   -2   15   11      0.02      0.00
  -11   16   11     -0.13      0.00
  -10   16   11     -0.35      0.00
   -9   16   11     -0.43      0.00
   -8   16   11     -0.45      0.00
   -7   16   11     -0.37      0.00
   -6   16   11     -0.13      0.00
   -5   16   11      0.11      0.00
  -13   13   12     -0.05      0.00
    0   13   12      0.25      0.00
  -13   14   12     -0.28      0.00
  -12   14   12     -0.40      0.00
   -3   14   12      0.46      0.00
   -2   14   12      0.43      0.00
   -1   14   12      0.21      0.00
  -11   15   12     -0.06      0.00
  -10   15   12      0.04      0.00
   -9   15   12      0.03      0.00
   -8   15   12      0.08      0.00
   -7   15   12      0.07      0.00
   -6   15   12     -0.07      0.00
   -5   15   12     -0.05      0.00
   -4   15   12      0.19      0.00
  -12   13   13      0.02      0.00
   -1   13   13      0.17      0.00
  -11   14   13     -0.13      0.00
  -10   14   13     -0.10      0.00
   -9   14   13     -0.08      0.00
   -6   14   13      0.64      0.00
   -5   14   13      0.83      0.00
   -4   14   13      0.63      0.00
   -3   14   13      0.33      0.00
  -12   12   14      0.12      0.00
  -11   12   14      0.03      0.00
   -9   12   14     -0.33      0.00
   -1   12   14      0.85      0.00
    0   12   14      0.93      0.00
  -10   13   14     -0.44      0.00
   -9   13   14     -0.27      0.00
   -8   13   14     -0.05      0.00
   -7   13   14     -0.16      0.00
   -5   13   14     -0.16      0.00
   -4   13   14      0.05      0.00
   -3   13   14      0.24      0.00
  -10   11   15      0.34      0.00
   -1   11   15      0.17      0.00
  -10   12   15      0.28      0.00
   -9   12   15     -0.05      0.00
   -8   12   15     -0.42      0.00
   -7   12   15     -0.37      0.00
   -6   12   15     -0.05      0.00
   -5   12   15      0.24      0.00
   -4   12   15      0.42      0.00
   -3   12   15      0.41      0.00
   -2   12   15      0.18      0.00
   -9    9   16      0.18      0.00
  -10   10   16     -0.06      0.00
   -9   10   16      0.06      0.00
   -2   10   16     -0.60      0.00
   -1   10   16     -0.46      0.00
    0   10   16     -0.32      0.00
   -8   11   16      0.04      0.00
   -7   11   16     -0.02      0.00
   -6   11   16     -0.04      0.00
   -5   11   16     -0.19      0.00
   -4   11   16     -0.49      0.00
   -3   11   16     -0.63      0.00
   -8    9   17     -0.06      0.00
   -7    9   17     -0.07      0.00
   -6    9   17     -0.09      0.00
   -5    9   17     -0.14      0.00
   -4    9   17     -0.13      0.00
   -3    9   17      0.00      0.00
   -2    9   17      0.14      0.00
   -1    9   17      0.12      0.00
   -6   10   17     -0.29      0.00
   -5   10   17     -0.24      0.00
   -4   10   17     -0.09      0.00
   -6    6   18      1.98      0.00
   -4    6   18      1.24      0.00
    0    6   18      0.73      0.00
   -7    7   18      1.00      0.00
   -6    7   18      1.34      0.00
   -5    7   18      1.10      0.00
   -4    7   18      0.68      0.00
   -3    7   18      0.54      0.00
   -2    7   18      0.60      0.00
   -1    7   18      0.56      0.00
    0    7   18      0.33      0.00
   -6    8   18      0.53      0.00
   -5    8   18      0.33      0.00
   -4    8   18      0.11      0.00
   -3    8   18      0.13      0.00
   -2    8   18      0.20      0.00
   -1    3   19      0.02      0.00
   -3    4   19      0.11      0.00
   -2    4   19      0.23      0.00
   -1    4   19      0.19      0.00
   -4    5   19      0.01      0.00
   -3    5   19      0.21      0.00
   -2    5   19      0.28      0.00
   -1    5   19      0.11      0.00
    0    0    0      0.00      0.00
# SQUEEZE RESULTS (Version = 150216)
# Note: Data are Listed for all Voids in the P1 Unit Cell
# i.e. Centre of Gravity, Solvent Accessible Volume,
# Recovered number of Electrons in the Void and
# Details about the Squeezed Material
loop_
  _platon_squeeze_void_nr
  _platon_squeeze_void_average_x
  _platon_squeeze_void_average_y
  _platon_squeeze_void_average_z
  _platon_squeeze_void_volume
  _platon_squeeze_void_count_electrons
  _platon_squeeze_void_content
   1  0.000  0.000 -0.004       515       125 ' '
_platon_squeeze_void_probe_radius                  1.20
_platon_squeeze_details
)
TITL neisc85_a.res in P-3c1
CELL   15.0670   15.0670   15.2096     90.00     90.00    120.00
SPGR P-3c1
# Solvent Accessible Volume =       512
# Electrons Found in S.A.V. =       124
# Note: Atoms in Void as Cxxx and Qxxx all others
C101 0.999 0.904 0.179 !       1.91 eA-3
C102 1.001 0.090 0.367 !       1.49 eA-3
C103 0.932 0.923 0.302 !       1.23 eA-3
C104 0.953 0.961 0.452 !       1.10 eA-3
)
;
_shelx_fab_checksum              13490
_olex2_submission_original_sample_id neisc85
_olex2_submission_special_instructions 'No special instructions were received'
_oxdiff_exptl_absorpt_empirical_details 
;
Empirical correction (ABSPACK) includes:
- Absorption correction using spherical harmonics
- Frame scaling
;
_oxdiff_exptl_absorpt_empirical_full_max 1.697
_oxdiff_exptl_absorpt_empirical_full_min 0.648
####################################################################### 
# 
# This file contains crystal structure data downloaded from the 
# Cambridge Structural Database (CSD) hosted by the Cambridge 
# Crystallographic Data Centre (CCDC).
# 
# Full information about CCDC data access policies and citation 
# guidelines are available at http://www.ccdc.cam.ac.uk/access/V1 
# 
# Audit and citation data items may have been added by the CCDC. 
# Please retain this information to preserve the provenance of 
# this file and to allow appropriate attribution of the data. 
# 
#######################################################################

data_neiar11
_database_code_depnum_ccdc_archive 'CCDC 2374637'
loop_
_audit_author_name
_audit_author_address
'William Brennessel'
;University of Rochester
United States of America
;
_audit_update_record             
;
2024-07-30 deposited with the CCDC.	2026-02-04 downloaded from the CCDC.
;

_vrf_PLAT301_neiar11             
;
PROBLEM: _G Main Residue Disorder ..............(Resd  1  ) .. 48% 
RESPONSE: Part of the cryptand-222 complexant is modeled as
disordered over two positions (0.630(6):0.370(6)).
;

_vrf_PLAT860_neiar11             
;
PROBLEM: _G Number of Least-Squares Restraints ............. 162 
RESPONSE: Analogous bond lengths and angles among the disordered
chains were restrained to be similar. Anisotropic displacement
parameters for proximal atoms were restrained to be similar.
;

_audit_creation_date             2022-05-09
_audit_creation_method           
;
Olex2 1.5
(compiled 2022.04.07 svn.rca3783a0 for OlexSys, GUI svn.r6498)
;
_shelx_SHELXL_version_number     2018/3
_chemical_name_common            ?
_chemical_name_systematic        ?
_chemical_formula_moiety         'C33 H24 Fe N3, C18 H36 K N2 O6, 2(C4 H8 O)'
_chemical_formula_sum            'C59 H76 Fe K N5 O8'
_chemical_formula_weight         1078.19
_chemical_melting_point          ?
_chemical_oxdiff_formula         ?
loop_
_atom_type_symbol
_atom_type_description
_atom_type_scat_dispersion_real
_atom_type_scat_dispersion_imag
_atom_type_scat_source
C C 0.0181 0.0091 'International Tables Vol C Tables 4.2.6.8 and 6.1.1.4'
H H 0.0000 0.0000 'International Tables Vol C Tables 4.2.6.8 and 6.1.1.4'
Fe Fe -1.1336 3.1974 'International Tables Vol C Tables 4.2.6.8 and 6.1.1.4'
K K 0.3868 1.0657 'International Tables Vol C Tables 4.2.6.8 and 6.1.1.4'
N N 0.0311 0.0180 'International Tables Vol C Tables 4.2.6.8 and 6.1.1.4'
O O 0.0492 0.0322 'International Tables Vol C Tables 4.2.6.8 and 6.1.1.4'

_shelx_space_group_comment       
;
The symmetry employed for this shelxl refinement is uniquely defined
by the following loop, which should always be used as a source of
symmetry information in preference to the above space-group names.
They are only intended as comments.
;
_space_group_crystal_system      triclinic
_space_group_IT_number           2
_space_group_name_H-M_alt        'P -1'
_space_group_name_Hall           '-P 1'
loop_
_space_group_symop_operation_xyz
'x, y, z'
'-x, -y, -z'

_cell_length_a                   12.9303(2)
_cell_length_b                   13.4933(2)
_cell_length_c                   15.5169(2)
_cell_angle_alpha                91.8400(10)
_cell_angle_beta                 90.5310(10)
_cell_angle_gamma                93.0570(10)
_cell_volume                     2701.86(7)
_cell_formula_units_Z            2
_cell_measurement_reflns_used    37120
_cell_measurement_temperature    100.00(10)
_cell_measurement_theta_max      77.6690
_cell_measurement_theta_min      3.2920
_shelx_estimated_absorpt_T_max   ?
_shelx_estimated_absorpt_T_min   ?
_exptl_absorpt_coefficient_mu    3.409
_exptl_absorpt_correction_T_max  1.00000
_exptl_absorpt_correction_T_min  0.64132
_exptl_absorpt_correction_type   multi-scan
_exptl_absorpt_process_details   
;
CrysAlisPro 1.171.41.120a (Rigaku Oxford Diffraction, 2021)
Empirical absorption correction using spherical harmonics,
implemented in SCALE3 ABSPACK scaling algorithm.
;
_exptl_absorpt_special_details   ?
_exptl_crystal_colour            orange-black
_exptl_crystal_colour_modifier   ?
_exptl_crystal_colour_primary    black
_exptl_crystal_density_diffrn    1.325
_exptl_crystal_density_meas      ?
_exptl_crystal_density_method    ?
_exptl_crystal_description       plate
_exptl_crystal_F_000             1148
_exptl_crystal_size_max          0.3
_exptl_crystal_size_mid          0.12
_exptl_crystal_size_min          0.033
_exptl_transmission_factor_max   ?
_exptl_transmission_factor_min   ?
_diffrn_reflns_av_R_equivalents  0.0632
_diffrn_reflns_av_unetI/netI     0.0301
_diffrn_reflns_Laue_measured_fraction_full 0.998
_diffrn_reflns_Laue_measured_fraction_max 0.980
_diffrn_reflns_limit_h_max       16
_diffrn_reflns_limit_h_min       -16
_diffrn_reflns_limit_k_max       14
_diffrn_reflns_limit_k_min       -17
_diffrn_reflns_limit_l_max       19
_diffrn_reflns_limit_l_min       -19
_diffrn_reflns_number            91029
_diffrn_reflns_point_group_measured_fraction_full 0.998
_diffrn_reflns_point_group_measured_fraction_max 0.980
_diffrn_reflns_theta_full        74.504
_diffrn_reflns_theta_max         80.614
_diffrn_reflns_theta_min         3.282
_diffrn_ambient_environment      N~2~
_diffrn_ambient_temperature      100.00(10)
_diffrn_detector                 'Hybrid Pixel Array Detector'
_diffrn_detector_area_resol_mean 10.0000
_diffrn_detector_type            HyPix
_diffrn_measured_fraction_theta_full 0.998
_diffrn_measured_fraction_theta_max 0.980
_diffrn_measurement_details      
;
List of Runs (angles in degrees, time in seconds):

  # Type    Start    End  Width  t~exp~   \w     \q     \k     \f   Frames
#--------------------------------------------------------------------------
  1  \w   -120.00 -51.00   0.50    0.72    --  -47.29-158.00 -97.00  138
  2  \w   -108.00 -30.00   0.50    0.72    --  -47.29 158.00 -63.00  156
  3  \w    -84.00  -9.00   0.50    0.72    --  -47.29 119.00 142.00  150
  4  \w     73.00 120.00   0.50    0.72    --   47.29 158.00 -63.00   94
  5  \w     30.00  92.00   0.50    0.72    --   47.29-119.00  56.00  124
  6  \w     51.00 115.00   0.50    0.72    --   47.29-158.00 -97.00  128
  7  \w    -16.00  28.00   0.50    0.72    --  -47.29  19.00-150.00   88
  8  \w    -16.00  28.00   0.50    0.72    --  -47.29  19.00  90.00   88
  9  \w    -16.00  28.00   0.50    0.72    --  -47.29  19.00-120.00   88
 10  \w    -16.00  28.00   0.50    0.72    --  -47.29  19.00 120.00   88
 11  \w    -16.00  28.00   0.50    0.72    --  -47.29  19.00   0.00   88
 12  \w    -16.00  28.00   0.50    0.72    --  -47.29  19.00 -30.00   88
 13  \w   -120.00 -73.00   0.50    0.72    --  -47.29-125.00  90.00   94
 14  \w   -120.00 -73.00   0.50    0.72    --  -47.29-125.00-150.00   94
 15  \w     25.00 120.00   0.50    0.72    --   47.29  77.00 -60.00  190
 16  \w     25.00 120.00   0.50    0.72    --   47.29  77.00-120.00  190
 17  \w     25.00 120.00   0.50    0.72    --   47.29  77.00   0.00  190
 18  \w     32.00 120.00   0.50    0.72    --   47.29  57.00-150.00  176
 19  \w     25.00 120.00   0.50    0.72    --   47.29  77.00 120.00  190
 20  \w     25.00 120.00   0.50    0.72    --   47.29  77.00-180.00  190
 21  \w     32.00 120.00   0.50    0.72    --   47.29  57.00 -30.00  176
 22  \w     35.00 120.00   0.50    0.72    --   47.29  38.00  90.00  170
 23  \w     35.00 120.00   0.50    0.72    --   47.29  38.00-180.00  170
 24  \w     35.00 120.00   0.50    0.72    --   47.29  38.00 -60.00  170
 25  \w     25.00 120.00   0.50    0.72    --   47.29  77.00 -30.00  190
 26  \w     25.00 120.00   0.50    0.72    --   47.29  77.00  60.00  190
 27  \w    -84.00 -19.00   0.50    2.90    --  -91.75 119.00 142.00  130
 28  \w   -109.00 -30.00   0.50    2.90    --  -91.75 158.00 -63.00  158
 29  \w   -163.00 -77.00   0.50    2.90    --  -91.75-119.00  56.00  172
 30  \w   -163.00 -79.00   0.50    2.90    --  -91.75 -45.00 120.00  168
 31  \w    -65.00 -19.00   0.50    2.90    --  -91.75  61.00 -60.00   92
 32  \w   -163.00-119.00   0.50    2.90    --  -91.75 -75.00 -77.20   88
 33  \w   -163.00 -69.00   0.50    2.90    --  -91.75 -76.00  96.33  188
 34  \w   -163.00 -69.00   0.50    2.90    --  -91.75 -77.00   0.00  188
 35  \w   -163.00 -69.00   0.50    2.90    --  -91.75 -77.00-120.00  188
 36  \w     99.00 178.00   0.50    2.90    --  113.25 119.00 142.00  158
 37  \w     73.00 160.00   0.50    2.90    --  113.25 158.00 -63.00  174
 38  \w     51.00 135.00   0.50    2.90    --  113.25-158.00 -97.00  168
 39  \w     42.00 110.00   0.50    2.90    --  113.25-119.00  56.00  136
 40  \w     42.00  79.00   0.50    2.90    --  113.25 -61.00  30.00   74
 41  \w     42.00 111.00   0.50    2.90    --  113.25-125.00 150.00  138
 42  \w     42.00 111.00   0.50    2.90    --  113.25-125.00-120.00  138
 43  \w     95.00 178.00   0.50    2.90    --  113.25 125.00  90.00  166
 44  \w    100.00 178.00   0.50    2.90    --  113.25  15.00 -30.00  156
 45  \w    101.00 178.00   0.50    2.90    --  113.25  30.00-120.00  154
 46  \w     97.00 178.00   0.50    2.90    --  113.25  61.00  30.00  162
 47  \w    101.00 178.00   0.50    2.90    --  113.25  45.00  60.00  154
 48  \w     42.00 106.00   0.50    2.90    --  113.25 -94.00 -90.00  128
 49  \w     42.00 111.00   0.50    2.90    --  113.25-125.00  90.00  138
 50  \w     42.00 106.00   0.50    2.90    --  113.25 -94.00-120.00  128
 51  \w     42.00  79.00   0.50    2.90    --  113.25 -61.00-150.00   74
 52  \w     97.00 178.00   0.50    2.90    --  113.25  61.00 -60.00  162
 53  \w     97.00 178.00   0.50    2.90    --  113.25  61.00   0.00  162
 54  \w     42.00  79.00   0.50    2.90    --  113.25 -61.00 120.00   74
 55  \w    100.00 178.00   0.50    2.90    --  113.25  15.00 120.00  156
 56  \w    100.00 178.00   0.50    2.90    --  113.25  15.00-180.00  156
 57  \w     42.00 111.00   0.50    2.90    --  113.25-125.00-180.00  138
 58  \w     42.00 106.00   0.50    2.90    --  113.25 -94.00  90.00  128
 59  \w     42.00 106.00   0.50    2.90    --  113.25 -94.00  30.00  128
 60  \w     42.00 106.00   0.50    2.90    --  113.25 -94.00-150.00  128
 61  \w     42.00 106.00   0.50    2.90    --  113.25 -94.00 -60.00  128
 62  \w     42.00 111.00   0.50    2.90    --  113.25-125.00  30.00  138
 63  \w     42.00  79.00   0.50    2.90    --  113.25 -61.00  60.00   74
 64  \w     42.00 106.00   0.50    2.90    --  113.25 -94.00 120.00  128
 65  \w    101.00 178.00   0.50    2.90    --  113.25  45.00 -90.00  154
 66  \w     95.00 178.00   0.50    2.90    --  113.25 125.00 -60.00  166
 67  \w     42.00 106.00   0.50    2.90    --  113.25 -94.00 -30.00  128
 68  \w     42.00 106.00   0.50    2.90    --  113.25 -95.00 136.57  128
 69  \w     42.00 111.00   0.50    2.90    --  113.25-125.00 120.00  138
 70  \w    101.00 178.00   0.50    2.90    --  113.25  45.00-180.00  154
 71  \w     42.00  79.00   0.50    2.90    --  113.25 -61.00-120.00   74
;
_diffrn_measurement_device       'four-circle diffractometer'
_diffrn_measurement_device_type  'XtaLAB Synergy, Dualflex, HyPix'
_diffrn_measurement_method       '\w scans'
_diffrn_orient_matrix_type       
'CrysAlisPro convention (1999,Acta A55,543-557)'
_diffrn_orient_matrix_UB_11      0.1166866000
_diffrn_orient_matrix_UB_12      -0.0083956000
_diffrn_orient_matrix_UB_13      -0.0158818000
_diffrn_orient_matrix_UB_21      0.0180771000
_diffrn_orient_matrix_UB_22      -0.0129739000
_diffrn_orient_matrix_UB_23      0.0971670000
_diffrn_orient_matrix_UB_31      -0.0171742000
_diffrn_orient_matrix_UB_32      -0.1133477000
_diffrn_orient_matrix_UB_33      -0.0132191000
_diffrn_radiation_monochromator  mirror
_diffrn_radiation_probe          x-ray
_diffrn_radiation_type           'Cu K\a'
_diffrn_radiation_wavelength     1.54184
_diffrn_source                   'micro-focus sealed X-ray tube'
_diffrn_source_type              'PhotonJet (Cu) X-ray Source'
_reflns_Friedel_coverage         0.000
_reflns_Friedel_fraction_full    .
_reflns_Friedel_fraction_max     .
_reflns_number_gt                10296
_reflns_number_total             11619
_reflns_special_details          
;
 Reflections were merged by SHELXL according to the crystal
 class for the calculation of statistics and refinement.
 
 _reflns_Friedel_fraction is defined as the number of unique
 Friedel pairs measured divided by the number that would be
 possible theoretically, ignoring centric projections and
 systematic absences.
;
_reflns_threshold_expression     'I > 2\s(I)'
_computing_cell_refinement       'CrysAlisPro 1.171.41.120a (Rigaku OD, 2021)'
_computing_data_collection       'CrysAlisPro 1.171.41.120a (Rigaku OD, 2021)'
_computing_data_reduction        'CrysAlisPro 1.171.41.120a (Rigaku OD, 2021)'
_computing_molecular_graphics    'Olex2 1.5 (Dolomanov et al., 2009)'
_computing_publication_material  'Olex2 1.5 (Dolomanov et al., 2009)'
_computing_structure_refinement  'SHELXL 2018/3 (Sheldrick, 2015b)'
_computing_structure_solution    'SHELXT 2018/2 (Sheldrick, 2015a)'
_refine_diff_density_max         0.677
_refine_diff_density_min         -0.748
_refine_diff_density_rms         0.064
_refine_ls_extinction_coef       .
_refine_ls_extinction_method     none
_refine_ls_goodness_of_fit_ref   1.079
_refine_ls_hydrogen_treatment    constr
_refine_ls_matrix_type           full
_refine_ls_number_parameters     785
_refine_ls_number_reflns         11619
_refine_ls_number_restraints     162
_refine_ls_R_factor_all          0.0610
_refine_ls_R_factor_gt           0.0550
_refine_ls_restrained_S_all      1.078
_refine_ls_shift/su_max          0.000
_refine_ls_shift/su_mean         0.000
_refine_ls_structure_factor_coef Fsqd
_refine_ls_weighting_details     
'w=1/[\s^2^(Fo^2^)+(0.0940P)^2^+1.3682P] where P=(Fo^2^+2Fc^2^)/3'
_refine_ls_weighting_scheme      calc
_refine_ls_wR_factor_gt          0.1542
_refine_ls_wR_factor_ref         0.1603
_refine_special_details          
;
Part of the cryptand-222 complexant is modeled as disordered
over two positions (0.630(6):0.370(6)). Analogous bond lengths
and angles among the disordered chains were restrained to be
similar. Anisotropic displacement parameters for proximal atoms
were restrained to be similar.
;
_olex2_refinement_description    
;
1. Fixed Uiso
 At 1.2 times of:
  All C(H) groups, All C(H,H) groups
2. Restrained distances
 N4-C46 \\sim N4-C46' \\sim N5-C39 \\sim N5'-C39' \\sim N5-C45 \\sim N5'-C45
 with sigma of 0.02
 C44-O4 \\sim C44'-O4 \\sim C38-O2 \\sim C38'-O2
 with sigma of 0.02
3. Uiso/Uaniso restraints and constraints
All non-hydrogen atoms have similar U: within 1.2A with sigma of 0.01 and sigma
for terminal atoms of 0.02 within 1.2A
4. Same fragment restrains
{N5, C39, C38} sigma for 1-2: 0.02, 1-3: 0.04
{N5', C39', C38'} sigma for 1-2: 0.02, 1-3: 0.04
as in
{N5', C45', C44'}
{C46, C47, O5, C48, C49, O6, C50, C51, C45, C44} sigma for 1-2: 0.02, 1-3: 0.04
as in
{C46', C47', O5', C48', C49', O6', C50', C51', O7, C52}
5. Others
 Sof(N5')=Sof(C45')=Sof(H45A)=Sof(H45B)=Sof(C44')=Sof(H44A)=Sof(H44B)=
 Sof(C39')=Sof(H39C)=Sof(H39D)=Sof(C38')=Sof(H38C)=Sof(H38D)=Sof(C46')=
 Sof(H46C)=Sof(H46D)=Sof(C47')=Sof(H47C)=Sof(H47D)=Sof(O5')=Sof(C48')=Sof(H48C)=
 Sof(H48D)=Sof(C49')=Sof(H49C)=Sof(H49D)=Sof(O6')=Sof(C50')=Sof(H50C)=Sof(H50D)=
 Sof(C51')=Sof(H51C)=Sof(H51D)=1-FVAR(1)
 Sof(N5)=Sof(C39)=Sof(H39A)=Sof(H39B)=Sof(C38)=Sof(H38A)=Sof(H38B)=Sof(C46)=
 Sof(H46A)=Sof(H46B)=Sof(C47)=Sof(H47A)=Sof(H47B)=Sof(O5)=Sof(C48)=Sof(H48A)=
 Sof(H48B)=Sof(C49)=Sof(H49A)=Sof(H49B)=Sof(O6)=Sof(C50)=Sof(H50A)=Sof(H50B)=
 Sof(C51)=Sof(H51A)=Sof(H51B)=Sof(C45)=Sof(H45C)=Sof(H45D)=Sof(C44)=Sof(H44C)=
 Sof(H44D)=FVAR(1)
6.a Secondary CH2 refined with riding coordinates:
 C34(H34A,H34B), C35(H35A,H35B), C36(H36A,H36B), C37(H37A,H37B), C39(H39A,
 H39B), C38(H38A,H38B), C45'(H45A,H45B), C44'(H44A,H44B), C39'(H39C,H39D),
 C38'(H38C,H38D), C40(H40A,H40B), C41(H41A,H41B), C42(H42A,H42B), C43(H43A,
 H43B), C46(H46A,H46B), C47(H47A,H47B), C48(H48A,H48B), C49(H49A,H49B),
 C50(H50A,H50B), C51(H51A,H51B), C45(H45C,H45D), C44(H44C,H44D), C46'(H46C,
 H46D), C47'(H47C,H47D), C48'(H48C,H48D), C49'(H49C,H49D), C50'(H50C,H50D),
 C51'(H51C,H51D), C52(H52A,H52B), C53(H53A,H53B), C54(H54A,H54B), C55(H55A,
 H55B), C56(H56A,H56B), C57(H57A,H57B), C58(H58A,H58B), C59(H59A,H59B)
6.b Aromatic/amide H refined with riding coordinates:
 C2(H2), C3(H3), C4(H4), C5(H5), C8(H8), C9(H9), C10(H10), C11(H11), C13(H13),
 C14(H14), C15(H15), C16(H16), C19(H19), C20(H20), C21(H21), C22(H22), C24(H24),
  C25(H25), C26(H26), C27(H27), C30(H30), C31(H31), C32(H32), C33(H33)
;
_atom_sites_solution_hydrogens   geom
_atom_sites_solution_primary     dual
_atom_sites_solution_secondary   difmap
loop_
_atom_site_label
_atom_site_type_symbol
_atom_site_fract_x
_atom_site_fract_y
_atom_site_fract_z
_atom_site_U_iso_or_equiv
_atom_site_adp_type
_atom_site_occupancy
_atom_site_site_symmetry_order
_atom_site_calc_flag
_atom_site_refinement_flags_posn
_atom_site_refinement_flags_adp
_atom_site_refinement_flags_occupancy
_atom_site_disorder_assembly
_atom_site_disorder_group
Fe1 Fe 0.33640(3) 0.84053(2) 0.65925(2) 0.03210(11) Uani 1 1 d . . . . .
N1 N 0.36159(16) 0.79579(15) 0.53881(13) 0.0373(4) Uani 1 1 d . . . . .
N2 N 0.48500(16) 0.88412(14) 0.67731(13) 0.0356(4) Uani 1 1 d . . . . .
N3 N 0.29556(18) 0.97544(15) 0.62575(12) 0.0397(5) Uani 1 1 d . . . . .
C1 C 0.36191(17) 0.70217(17) 0.68120(15) 0.0327(4) Uani 1 1 d . . . . .
C2 C 0.35980(18) 0.65006(17) 0.75879(16) 0.0356(5) Uani 1 1 d . . . . .
H2 H 0.346359 0.685479 0.811036 0.043 Uiso 1 1 calc R U . . .
C3 C 0.37645(17) 0.54969(18) 0.76209(17) 0.0380(5) Uani 1 1 d . . . . .
H3 H 0.373147 0.517766 0.815751 0.046 Uiso 1 1 calc R U . . .
C4 C 0.39811(18) 0.49507(17) 0.68687(18) 0.0394(5) Uani 1 1 d . . . . .
H4 H 0.409187 0.426134 0.688836 0.047 Uiso 1 1 calc R U . . .
C5 C 0.40311(17) 0.54330(17) 0.60960(16) 0.0358(5) Uani 1 1 d . . . . .
H5 H 0.418572 0.507369 0.558082 0.043 Uiso 1 1 calc R U . . .
C6 C 0.38558(17) 0.64450(17) 0.60667(15) 0.0337(5) Uani 1 1 d . . . . .
C7 C 0.38728(18) 0.69897(17) 0.52687(15) 0.0361(5) Uani 1 1 d . . . . .
C8 C 0.4122(2) 0.66122(19) 0.44555(17) 0.0414(5) Uani 1 1 d . . . . .
H8 H 0.429583 0.593921 0.438727 0.050 Uiso 1 1 calc R U . . .
C9 C 0.4119(2) 0.7206(2) 0.37481(18) 0.0494(6) Uani 1 1 d . . . . .
H9 H 0.428783 0.694941 0.319267 0.059 Uiso 1 1 calc R U . . .
C10 C 0.3862(3) 0.8190(2) 0.38680(18) 0.0512(7) Uani 1 1 d . . . . .
H10 H 0.385867 0.862038 0.339558 0.061 Uiso 1 1 calc R U . . .
C11 C 0.3612(2) 0.85285(19) 0.46844(16) 0.0445(6) Uani 1 1 d . . . . .
H11 H 0.342820 0.919791 0.475760 0.053 Uiso 1 1 calc R U . . .
C12 C 0.33242(17) 0.87204(15) 0.78241(14) 0.0298(4) Uani 1 1 d . . . . .
C13 C 0.24835(18) 0.86283(16) 0.83814(15) 0.0335(4) Uani 1 1 d . . . . .
H13 H 0.182096 0.842912 0.814633 0.040 Uiso 1 1 calc R U . . .
C14 C 0.25772(19) 0.88151(17) 0.92593(15) 0.0352(5) Uani 1 1 d . . . . .
H14 H 0.198404 0.874872 0.961378 0.042 Uiso 1 1 calc R U . . .
C15 C 0.35380(19) 0.91006(18) 0.96272(15) 0.0373(5) Uani 1 1 d . . . . .
H15 H 0.360516 0.922573 1.023165 0.045 Uiso 1 1 calc R U . . .
C16 C 0.43903(19) 0.91993(17) 0.91037(15) 0.0358(5) Uani 1 1 d . . . . .
H16 H 0.505129 0.938818 0.934691 0.043 Uiso 1 1 calc R U . . .
C17 C 0.42800(17) 0.90208(15) 0.82134(14) 0.0316(4) Uani 1 1 d . . . . .
C18 C 0.51378(18) 0.91074(15) 0.76099(14) 0.0326(4) Uani 1 1 d . . . . .
C19 C 0.61534(19) 0.94200(17) 0.78270(17) 0.0382(5) Uani 1 1 d . . . . .
H19 H 0.632685 0.961591 0.840614 0.046 Uiso 1 1 calc R U . . .
C20 C 0.6915(2) 0.94465(18) 0.71992(18) 0.0416(5) Uani 1 1 d . . . . .
H20 H 0.761118 0.965241 0.734336 0.050 Uiso 1 1 calc R U . . .
C21 C 0.6634(2) 0.91649(18) 0.63568(17) 0.0421(5) Uani 1 1 d . . . . .
H21 H 0.713829 0.917065 0.591524 0.050 Uiso 1 1 calc R U . . .
C22 C 0.56164(19) 0.88771(17) 0.61684(16) 0.0377(5) Uani 1 1 d . . . . .
H22 H 0.543609 0.869357 0.558794 0.045 Uiso 1 1 calc R U . . .
C23 C 0.18622(19) 0.81188(18) 0.64841(14) 0.0374(5) Uani 1 1 d . . . . .
C24 C 0.12625(19) 0.7248(2) 0.66417(16) 0.0408(5) Uani 1 1 d . . . . .
H24 H 0.160398 0.668458 0.682615 0.049 Uiso 1 1 calc R U . . .
C25 C 0.0193(2) 0.7171(2) 0.65407(18) 0.0482(6) Uani 1 1 d . . . . .
H25 H -0.018251 0.656964 0.666625 0.058 Uiso 1 1 calc R U . . .
C26 C -0.0334(2) 0.7990(3) 0.6251(2) 0.0592(9) Uani 1 1 d . . . . .
H26 H -0.106420 0.794241 0.617093 0.071 Uiso 1 1 calc R U . . .
C27 C 0.0225(2) 0.8856(2) 0.60855(19) 0.0551(8) Uani 1 1 d . . . . .
H27 H -0.012368 0.941096 0.589150 0.066 Uiso 1 1 calc R U . . .
C28 C 0.1301(2) 0.8930(2) 0.61995(16) 0.0436(6) Uani 1 1 d . . . . .
C29 C 0.1924(2) 0.9842(2) 0.60810(15) 0.0442(6) Uani 1 1 d . . . . .
C30 C 0.1558(3) 1.0756(2) 0.58319(17) 0.0545(8) Uani 1 1 d . . . . .
H30 H 0.084140 1.080560 0.571046 0.065 Uiso 1 1 calc R U . . .
C31 C 0.2223(3) 1.1574(2) 0.57626(18) 0.0589(9) Uani 1 1 d . . . . .
H31 H 0.197529 1.218962 0.559275 0.071 Uiso 1 1 calc R U . . .
C32 C 0.3268(3) 1.1486(2) 0.59455(17) 0.0535(7) Uani 1 1 d . . . . .
H32 H 0.374738 1.204099 0.590487 0.064 Uiso 1 1 calc R U . . .
C33 C 0.3596(2) 1.05769(19) 0.61877(16) 0.0443(6) Uani 1 1 d . . . . .
H33 H 0.431147 1.052458 0.631246 0.053 Uiso 1 1 calc R U . . .
K1 K 0.17092(3) 0.51164(4) 0.22737(3) 0.03903(13) Uani 1 1 d . . . . .
O1 O 0.27762(12) 0.35987(12) 0.30520(10) 0.0354(3) Uani 1 1 d . . . . .
O2 O 0.20280(13) 0.51329(13) 0.40756(11) 0.0403(4) Uani 1 1 d D . . . .
O3 O 0.31125(14) 0.58978(13) 0.10456(12) 0.0441(4) Uani 1 1 d . . . . .
O4 O 0.17458(18) 0.71604(15) 0.19025(14) 0.0580(5) Uani 1 1 d D . . . .
N4 N 0.28374(17) 0.37205(16) 0.11362(14) 0.0424(5) Uani 1 1 d D . . . .
C34 C 0.3223(3) 0.2932(2) 0.16664(18) 0.0515(7) Uani 1 1 d . . . . .
H34A H 0.378815 0.261421 0.135349 0.062 Uiso 1 1 calc R U . . .
H34B H 0.265613 0.241947 0.173779 0.062 Uiso 1 1 calc R U . . .
C35 C 0.3619(2) 0.32796(19) 0.25428(17) 0.0425(5) Uani 1 1 d . . . . .
H35A H 0.395320 0.273164 0.282767 0.051 Uiso 1 1 calc R U . . .
H35B H 0.414253 0.383577 0.248658 0.051 Uiso 1 1 calc R U . . .
C36 C 0.30977(18) 0.37707(17) 0.39245(15) 0.0355(5) Uani 1 1 d . . . . .
H36A H 0.372266 0.422801 0.395153 0.043 Uiso 1 1 calc R U . . .
H36B H 0.327538 0.313656 0.417764 0.043 Uiso 1 1 calc R U . . .
C37 C 0.22480(18) 0.42127(18) 0.44259(16) 0.0377(5) Uani 1 1 d . . . . .
H37A H 0.162099 0.375811 0.439729 0.045 Uiso 1 1 calc R U . . .
H37B H 0.246143 0.431257 0.503828 0.045 Uiso 1 1 calc R U . . .
N5 N 0.0493(5) 0.6421(4) 0.3353(5) 0.0393(12) Uani 0.630(6) 1 d D U P A 1
C39 C 0.1038(5) 0.6561(5) 0.4196(5) 0.0434(14) Uani 0.630(6) 1 d D U P A 1
H39A H 0.059430 0.693499 0.459365 0.052 Uiso 0.630(6) 1 calc R U P A 1
H39B H 0.168134 0.697652 0.411325 0.052 Uiso 0.630(6) 1 calc R U P A 1
C38 C 0.1315(6) 0.5629(6) 0.4619(6) 0.044(2) Uani 0.630(6) 1 d D U P A 1
H38A H 0.163653 0.579010 0.519169 0.053 Uiso 0.630(6) 1 calc R U P A 1
H38B H 0.068465 0.519406 0.470109 0.053 Uiso 0.630(6) 1 calc R U P A 1
N5' N 0.0744(8) 0.6674(7) 0.3487(7) 0.0366(19) Uani 0.370(6) 1 d D U P A 2
C45' C 0.0749(9) 0.7642(8) 0.3076(9) 0.052(2) Uani 0.370(6) 1 d D U P A 2
H45A H 0.062144 0.816045 0.352187 0.062 Uiso 0.370(6) 1 calc R U P A 2
H45B H 0.017108 0.762852 0.265238 0.062 Uiso 0.370(6) 1 calc R U P A 2
C44' C 0.1745(10) 0.7926(10) 0.2621(9) 0.049(3) Uani 0.370(6) 1 d D U P A 2
H44A H 0.173575 0.860494 0.239839 0.059 Uiso 0.370(6) 1 calc R U P A 2
H44B H 0.235406 0.788411 0.300756 0.059 Uiso 0.370(6) 1 calc R U P A 2
C39' C 0.1350(9) 0.6804(9) 0.4297(8) 0.039(2) Uani 0.370(6) 1 d D U P A 2
H39C H 0.096466 0.720546 0.471720 0.047 Uiso 0.370(6) 1 calc R U P A 2
H39D H 0.201557 0.717114 0.418213 0.047 Uiso 0.370(6) 1 calc R U P A 2
C38' C 0.1567(11) 0.5816(10) 0.4684(10) 0.046(3) Uani 0.370(6) 1 d D U P A 2
H38C H 0.203918 0.593641 0.518684 0.055 Uiso 0.370(6) 1 calc R U P A 2
H38D H 0.090955 0.550503 0.489400 0.055 Uiso 0.370(6) 1 calc R U P A 2
C40 C 0.3719(2) 0.4285(2) 0.07658(19) 0.0465(6) Uani 1 1 d . . . . .
H40A H 0.403456 0.386569 0.031522 0.056 Uiso 1 1 calc R U . . .
H40B H 0.424825 0.443597 0.122352 0.056 Uiso 1 1 calc R U . . .
C41 C 0.3436(2) 0.5239(2) 0.03779(18) 0.0482(6) Uani 1 1 d . . . . .
H41A H 0.404192 0.554388 0.008000 0.058 Uiso 1 1 calc R U . . .
H41B H 0.286981 0.510798 -0.005066 0.058 Uiso 1 1 calc R U . . .
C42 C 0.2830(3) 0.6820(2) 0.0712(2) 0.0590(8) Uani 1 1 d . . . . .
H42A H 0.220531 0.671224 0.033970 0.071 Uiso 1 1 calc R U . . .
H42B H 0.339951 0.710239 0.035742 0.071 Uiso 1 1 calc R U . . .
C43 C 0.2617(3) 0.7526(2) 0.1442(2) 0.0626(9) Uani 1 1 d . . . . .
H43A H 0.322773 0.760357 0.183241 0.075 Uiso 1 1 calc R U . . .
H43B H 0.248195 0.818583 0.121632 0.075 Uiso 1 1 calc R U . . .
C46 C 0.2240(5) 0.3217(8) 0.0411(6) 0.0436(17) Uani 0.630(6) 1 d D U P A 1
H46A H 0.259613 0.262564 0.020017 0.052 Uiso 0.630(6) 1 calc R U P A 1
H46B H 0.217999 0.367328 -0.007122 0.052 Uiso 0.630(6) 1 calc R U P A 1
C47 C 0.1179(5) 0.2910(5) 0.0738(5) 0.0496(15) Uani 0.630(6) 1 d D U P A 1
H47A H 0.078537 0.251508 0.028420 0.060 Uiso 0.630(6) 1 calc R U P A 1
H47B H 0.124659 0.249075 0.124581 0.060 Uiso 0.630(6) 1 calc R U P A 1
O5 O 0.0639(3) 0.3764(5) 0.0971(3) 0.0446(12) Uani 0.630(6) 1 d D U P A 1
C48 C -0.0401(3) 0.3486(5) 0.1193(3) 0.0547(14) Uani 0.630(6) 1 d D U P A 1
H48A H -0.040725 0.302305 0.167537 0.066 Uiso 0.630(6) 1 calc R U P A 1
H48B H -0.076552 0.314815 0.069312 0.066 Uiso 0.630(6) 1 calc R U P A 1
C49 C -0.0935(4) 0.4407(6) 0.1454(4) 0.0532(13) Uani 0.630(6) 1 d D U P A 1
H49A H -0.087804 0.489161 0.098921 0.064 Uiso 0.630(6) 1 calc R U P A 1
H49B H -0.167890 0.424076 0.155197 0.064 Uiso 0.630(6) 1 calc R U P A 1
O6 O -0.0461(3) 0.4830(4) 0.2230(3) 0.0431(9) Uani 0.630(6) 1 d D U P A 1
C50 C -0.1053(4) 0.5583(5) 0.2617(4) 0.0470(12) Uani 0.630(6) 1 d D U P A 1
H50A H -0.176404 0.531248 0.272782 0.056 Uiso 0.630(6) 1 calc R U P A 1
H50B H -0.109808 0.614159 0.222252 0.056 Uiso 0.630(6) 1 calc R U P A 1
C51 C -0.0541(5) 0.5949(5) 0.3455(4) 0.0427(13) Uani 0.630(6) 1 d D U P A 1
H51A H -0.098674 0.643085 0.374240 0.051 Uiso 0.630(6) 1 calc R U P A 1
H51B H -0.048992 0.537987 0.383803 0.051 Uiso 0.630(6) 1 calc R U P A 1
C45 C 0.0423(5) 0.7392(5) 0.2970(5) 0.0488(15) Uani 0.630(6) 1 d D U P A 1
H45C H 0.020869 0.787526 0.341892 0.059 Uiso 0.630(6) 1 calc R U P A 1
H45D H -0.012005 0.734316 0.251445 0.059 Uiso 0.630(6) 1 calc R U P A 1
C44 C 0.1407(5) 0.7769(6) 0.2593(6) 0.0472(16) Uani 0.630(6) 1 d D U P A 1
H44C H 0.131772 0.844465 0.238311 0.057 Uiso 0.630(6) 1 calc R U P A 1
H44D H 0.194906 0.782045 0.304909 0.057 Uiso 0.630(6) 1 calc R U P A 1
C46' C 0.1997(9) 0.3367(15) 0.0517(10) 0.046(3) Uani 0.370(6) 1 d D U P A 2
H46C H 0.218419 0.271011 0.028244 0.055 Uiso 0.370(6) 1 calc R U P A 2
H46D H 0.202559 0.382372 0.002957 0.055 Uiso 0.370(6) 1 calc R U P A 2
C47' C 0.0882(9) 0.3259(10) 0.0785(7) 0.047(2) Uani 0.370(6) 1 d D U P A 2
H47C H 0.045876 0.294430 0.030613 0.056 Uiso 0.370(6) 1 calc R U P A 2
H47D H 0.082186 0.282342 0.128591 0.056 Uiso 0.370(6) 1 calc R U P A 2
O5' O 0.0506(6) 0.4197(7) 0.1008(6) 0.0424(17) Uani 0.370(6) 1 d D U P A 2
C48' C -0.0575(6) 0.4127(9) 0.1147(6) 0.053(2) Uani 0.370(6) 1 d D U P A 2
H48C H -0.074611 0.358848 0.154888 0.063 Uiso 0.370(6) 1 calc R U P A 2
H48D H -0.094419 0.396597 0.059450 0.063 Uiso 0.370(6) 1 calc R U P A 2
C49' C -0.0914(6) 0.5098(9) 0.1520(5) 0.054(2) Uani 0.370(6) 1 d D U P A 2
H49C H -0.071680 0.564050 0.112972 0.065 Uiso 0.370(6) 1 calc R U P A 2
H49D H -0.167705 0.506784 0.157894 0.065 Uiso 0.370(6) 1 calc R U P A 2
O6' O -0.0439(6) 0.5292(7) 0.2340(5) 0.0446(16) Uani 0.370(6) 1 d D U P A 2
C50' C -0.0933(8) 0.6022(10) 0.2853(8) 0.057(2) Uani 0.370(6) 1 d D U P A 2
H50C H -0.163572 0.576463 0.300952 0.069 Uiso 0.370(6) 1 calc R U P A 2
H50D H -0.100296 0.662853 0.251952 0.069 Uiso 0.370(6) 1 calc R U P A 2
C51' C -0.0308(9) 0.6265(10) 0.3648(8) 0.051(2) Uani 0.370(6) 1 d D U P A 2
H51C H -0.067313 0.675189 0.400780 0.061 Uiso 0.370(6) 1 calc R U P A 2
H51D H -0.026226 0.565528 0.398112 0.061 Uiso 0.370(6) 1 calc R U P A 2
O7 O 0.6527(2) 0.67965(16) 0.14162(18) 0.0734(7) Uani 1 1 d D . . . .
C52 C 0.5551(3) 0.7190(3) 0.1367(3) 0.0812(12) Uani 1 1 d D . . . .
H52A H 0.506036 0.680107 0.172712 0.097 Uiso 1 1 calc R U . . .
H52B H 0.529476 0.713239 0.076331 0.097 Uiso 1 1 calc R U . . .
C53 C 0.5587(3) 0.8220(3) 0.1656(3) 0.0779(11) Uani 1 1 d . . . . .
H53A H 0.536956 0.828832 0.226438 0.093 Uiso 1 1 calc R U . . .
H53B H 0.513961 0.861209 0.129228 0.093 Uiso 1 1 calc R U . . .
C54 C 0.6730(3) 0.8544(2) 0.1557(3) 0.0689(9) Uani 1 1 d . . . . .
H54A H 0.687666 0.877429 0.096929 0.083 Uiso 1 1 calc R U . . .
H54B H 0.695049 0.907477 0.198504 0.083 Uiso 1 1 calc R U . . .
C55 C 0.7239(3) 0.7593(3) 0.1726(2) 0.0685(9) Uani 1 1 d . . . . .
H55A H 0.790424 0.757146 0.141682 0.082 Uiso 1 1 calc R U . . .
H55B H 0.737685 0.753595 0.235073 0.082 Uiso 1 1 calc R U . . .
O8 O 0.0567(3) 0.9121(3) 0.0757(2) 0.0976(10) Uani 1 1 d . . . . .
C56 C -0.0374(3) 0.8880(4) 0.1212(3) 0.0930(15) Uani 1 1 d . . . . .
H56A H -0.034987 0.822451 0.147875 0.112 Uiso 1 1 calc R U . . .
H56B H -0.098503 0.887463 0.082205 0.112 Uiso 1 1 calc R U . . .
C57 C -0.0402(4) 0.9694(4) 0.1881(3) 0.1037(19) Uani 1 1 d . . . . .
H57A H -0.008881 0.948742 0.242680 0.124 Uiso 1 1 calc R U . . .
H57B H -0.112650 0.985920 0.199291 0.124 Uiso 1 1 calc R U . . .
C58 C 0.0203(4) 1.0583(4) 0.1545(3) 0.0869(12) Uani 1 1 d . . . . .
H58A H -0.023585 1.099126 0.118777 0.104 Uiso 1 1 calc R U . . .
H58B H 0.052705 1.100274 0.201934 0.104 Uiso 1 1 calc R U . . .
C59 C 0.0994(3) 1.0086(4) 0.1018(3) 0.0850(12) Uani 1 1 d . . . . .
H59A H 0.116542 1.047889 0.050523 0.102 Uiso 1 1 calc R U . . .
H59B H 0.163479 1.002822 0.136181 0.102 Uiso 1 1 calc R U . . .

loop_
_atom_site_aniso_label
_atom_site_aniso_U_11
_atom_site_aniso_U_22
_atom_site_aniso_U_33
_atom_site_aniso_U_23
_atom_site_aniso_U_13
_atom_site_aniso_U_12
Fe1 0.0390(2) 0.03027(19) 0.02835(18) -0.00006(13) 0.00116(13) 0.01476(14)
N1 0.0477(11) 0.0335(10) 0.0321(10) -0.0009(8) 0.0022(8) 0.0170(8)
N2 0.0445(10) 0.0292(9) 0.0346(10) 0.0030(7) 0.0065(8) 0.0137(8)
N3 0.0580(12) 0.0369(10) 0.0264(9) -0.0009(8) 0.0034(8) 0.0232(9)
C1 0.0299(10) 0.0326(11) 0.0366(11) 0.0004(9) -0.0009(8) 0.0100(8)
C2 0.0344(11) 0.0350(11) 0.0384(12) 0.0044(9) 0.0010(9) 0.0106(9)
C3 0.0303(10) 0.0392(12) 0.0457(13) 0.0082(10) -0.0004(9) 0.0091(9)
C4 0.0323(11) 0.0292(11) 0.0574(15) 0.0024(10) -0.0024(10) 0.0089(8)
C5 0.0286(10) 0.0334(11) 0.0457(13) -0.0033(9) -0.0022(9) 0.0086(8)
C6 0.0295(10) 0.0322(11) 0.0400(12) -0.0013(9) -0.0013(9) 0.0086(8)
C7 0.0385(11) 0.0332(11) 0.0374(12) -0.0042(9) 0.0005(9) 0.0125(9)
C8 0.0473(13) 0.0358(12) 0.0420(13) -0.0031(10) 0.0035(10) 0.0142(10)
C9 0.0644(17) 0.0488(15) 0.0362(13) -0.0045(11) 0.0096(12) 0.0182(13)
C10 0.0765(19) 0.0433(14) 0.0358(13) 0.0028(11) 0.0075(12) 0.0193(13)
C11 0.0658(16) 0.0377(13) 0.0321(12) 0.0015(10) 0.0058(11) 0.0203(12)
C12 0.0379(11) 0.0240(9) 0.0286(10) 0.0035(8) 0.0018(8) 0.0109(8)
C13 0.0368(11) 0.0313(11) 0.0330(11) -0.0007(8) 0.0014(9) 0.0085(8)
C14 0.0405(12) 0.0327(11) 0.0328(11) 0.0012(9) 0.0068(9) 0.0043(9)
C15 0.0460(13) 0.0360(12) 0.0295(11) -0.0005(9) 0.0020(9) -0.0024(10)
C16 0.0410(12) 0.0309(11) 0.0351(11) -0.0001(9) 0.0014(9) -0.0011(9)
C17 0.0379(11) 0.0241(10) 0.0332(11) 0.0013(8) 0.0023(9) 0.0044(8)
C18 0.0397(11) 0.0244(10) 0.0345(11) 0.0019(8) 0.0059(9) 0.0075(8)
C19 0.0431(12) 0.0299(11) 0.0421(13) 0.0009(9) 0.0053(10) 0.0057(9)
C20 0.0386(12) 0.0364(12) 0.0508(14) 0.0059(10) 0.0086(10) 0.0077(9)
C21 0.0464(13) 0.0369(12) 0.0450(13) 0.0083(10) 0.0135(10) 0.0153(10)
C22 0.0449(12) 0.0349(11) 0.0350(12) 0.0053(9) 0.0083(9) 0.0148(9)
C23 0.0436(12) 0.0425(13) 0.0272(10) -0.0078(9) -0.0049(9) 0.0197(10)
C24 0.0383(12) 0.0470(14) 0.0378(12) -0.0070(10) -0.0061(9) 0.0151(10)
C25 0.0409(13) 0.0556(16) 0.0484(15) -0.0169(12) -0.0115(11) 0.0175(11)
C26 0.0455(14) 0.068(2) 0.0644(18) -0.0282(15) -0.0246(13) 0.0279(14)
C27 0.0579(16) 0.0551(17) 0.0534(16) -0.0222(13) -0.0260(13) 0.0323(14)
C28 0.0519(14) 0.0480(14) 0.0326(11) -0.0098(10) -0.0096(10) 0.0273(11)
C29 0.0623(16) 0.0450(14) 0.0280(11) -0.0035(10) -0.0037(10) 0.0319(12)
C30 0.076(2) 0.0590(18) 0.0322(12) -0.0005(11) 0.0012(12) 0.0437(16)
C31 0.095(2) 0.0479(16) 0.0384(14) 0.0098(11) 0.0157(14) 0.0424(16)
C32 0.085(2) 0.0408(14) 0.0381(13) 0.0071(11) 0.0215(13) 0.0304(14)
C33 0.0648(16) 0.0358(12) 0.0345(12) 0.0042(10) 0.0107(11) 0.0208(11)
K1 0.0264(2) 0.0485(3) 0.0434(3) 0.0132(2) 0.00209(18) 0.00598(19)
O1 0.0331(8) 0.0341(8) 0.0389(9) 0.0003(6) -0.0055(6) 0.0009(6)
O2 0.0403(9) 0.0404(9) 0.0418(9) 0.0060(7) 0.0096(7) 0.0120(7)
O3 0.0449(9) 0.0439(10) 0.0447(10) 0.0143(8) 0.0070(7) 0.0034(7)
O4 0.0666(13) 0.0496(11) 0.0611(13) 0.0184(10) 0.0147(10) 0.0200(10)
N4 0.0485(12) 0.0388(11) 0.0394(11) 0.0014(9) -0.0041(9) -0.0020(9)
C34 0.0758(19) 0.0338(13) 0.0450(14) -0.0017(11) -0.0038(13) 0.0057(12)
C35 0.0489(14) 0.0341(12) 0.0457(14) 0.0012(10) -0.0024(11) 0.0149(10)
C36 0.0340(11) 0.0322(11) 0.0401(12) 0.0001(9) -0.0095(9) 0.0025(8)
C37 0.0353(11) 0.0381(12) 0.0397(12) 0.0067(10) -0.0035(9) -0.0009(9)
N5 0.027(3) 0.041(3) 0.050(3) 0.002(2) 0.003(2) 0.0045(19)
C39 0.040(3) 0.042(3) 0.048(3) -0.008(3) 0.012(3) 0.008(2)
C38 0.035(4) 0.055(3) 0.043(3) 0.004(2) 0.016(3) 0.012(3)
N5' 0.027(4) 0.038(4) 0.044(4) -0.004(4) -0.005(3) 0.009(3)
C45' 0.045(6) 0.039(5) 0.073(5) 0.004(4) -0.006(5) 0.017(4)
C44' 0.047(7) 0.041(5) 0.060(5) 0.019(4) 0.014(5) 0.005(5)
C39' 0.039(5) 0.038(5) 0.042(4) -0.007(4) -0.001(4) 0.012(4)
C38' 0.028(6) 0.060(6) 0.050(5) 0.010(4) 0.013(4) 0.010(5)
C40 0.0423(13) 0.0488(15) 0.0489(15) 0.0022(12) 0.0050(11) 0.0063(11)
C41 0.0455(14) 0.0533(15) 0.0464(14) 0.0100(12) 0.0091(11) 0.0022(11)
C42 0.077(2) 0.0487(16) 0.0534(17) 0.0243(13) 0.0129(15) 0.0102(14)
C43 0.084(2) 0.0438(15) 0.0626(19) 0.0214(14) 0.0239(17) 0.0130(15)
C46 0.042(3) 0.051(4) 0.037(3) -0.014(2) 0.005(3) -0.003(3)
C47 0.043(3) 0.052(4) 0.052(3) -0.018(3) -0.003(2) -0.004(2)
O5 0.029(2) 0.060(4) 0.0433(19) -0.008(3) -0.0007(14) 0.000(2)
C48 0.030(2) 0.077(4) 0.054(3) -0.014(3) -0.0042(18) -0.013(2)
C49 0.023(2) 0.086(4) 0.050(3) -0.003(3) -0.0050(18) 0.001(3)
O6 0.0250(14) 0.054(2) 0.051(2) 0.000(2) -0.0004(12) 0.0090(19)
C50 0.026(2) 0.049(3) 0.067(3) 0.009(2) 0.004(2) 0.010(2)
C51 0.030(3) 0.045(3) 0.053(3) 0.001(2) 0.011(2) 0.006(2)
C45 0.031(3) 0.040(3) 0.077(4) 0.011(3) 0.014(3) 0.008(2)
C44 0.029(3) 0.042(3) 0.073(3) 0.012(2) 0.009(3) 0.006(3)
C46' 0.062(7) 0.046(5) 0.030(5) -0.009(4) 0.008(5) 0.012(5)
C47' 0.048(6) 0.050(7) 0.042(4) -0.008(5) -0.003(4) -0.007(5)
O5' 0.029(3) 0.052(5) 0.047(3) 0.003(4) -0.004(2) 0.002(3)
C48' 0.029(4) 0.079(5) 0.047(4) -0.008(4) -0.001(3) -0.012(4)
C49' 0.027(3) 0.088(6) 0.047(4) 0.001(4) -0.007(3) 0.005(4)
O6' 0.029(3) 0.059(4) 0.046(3) 0.001(3) -0.007(2) 0.010(3)
C50' 0.030(4) 0.070(5) 0.072(5) -0.008(5) 0.004(4) 0.017(4)
C51' 0.032(4) 0.067(6) 0.055(5) -0.012(4) 0.000(4) 0.011(4)
O7 0.0916(18) 0.0393(11) 0.0907(18) 0.0070(11) 0.0266(14) 0.0110(11)
C52 0.084(3) 0.0548(19) 0.105(3) -0.0084(19) 0.045(2) 0.0087(18)
C53 0.070(2) 0.0470(18) 0.118(3) 0.0028(19) 0.000(2) 0.0110(16)
C54 0.070(2) 0.0425(16) 0.095(3) -0.0111(16) 0.0053(19) 0.0101(14)
C55 0.086(2) 0.071(2) 0.0514(18) -0.0091(15) -0.0031(16) 0.0371(19)
O8 0.089(2) 0.107(2) 0.097(2) -0.0272(18) 0.0066(17) 0.0207(18)
C56 0.060(2) 0.153(5) 0.065(2) -0.027(3) -0.0088(18) 0.014(2)
C57 0.146(4) 0.117(4) 0.060(2) 0.023(2) 0.024(2) 0.101(4)
C58 0.090(3) 0.090(3) 0.082(3) -0.011(2) -0.010(2) 0.028(2)
C59 0.078(3) 0.105(3) 0.072(2) -0.014(2) -0.023(2) 0.016(2)

_geom_special_details            
;
 All esds (except the esd in the dihedral angle between two l.s. planes)
 are estimated using the full covariance matrix.  The cell esds are taken
 into account individually in the estimation of esds in distances, angles
 and torsion angles; correlations between esds in cell parameters are only
 used when they are defined by crystal symmetry.  An approximate (isotropic)
 treatment of cell esds is used for estimating esds involving l.s. planes.
;
loop_
_geom_bond_atom_site_label_1
_geom_bond_atom_site_label_2
_geom_bond_distance
_geom_bond_site_symmetry_2
_geom_bond_publ_flag
Fe1 N1 1.981(2) . ?
Fe1 N2 1.994(2) . ?
Fe1 N3 2.005(2) . ?
Fe1 C1 1.953(2) . ?
Fe1 C12 1.946(2) . ?
Fe1 C23 1.964(3) . ?
N1 C7 1.372(3) . ?
N1 C11 1.356(3) . ?
N2 C18 1.378(3) . ?
N2 C22 1.371(3) . ?
N3 C29 1.372(4) . ?
N3 C33 1.357(4) . ?
C1 C2 1.413(3) . ?
C1 C6 1.418(3) . ?
C2 H2 0.9500 . ?
C2 C3 1.385(3) . ?
C3 H3 0.9500 . ?
C3 C4 1.399(4) . ?
C4 H4 0.9500 . ?
C4 C5 1.383(4) . ?
C5 H5 0.9500 . ?
C5 C6 1.398(3) . ?
C6 C7 1.460(3) . ?
C7 C8 1.392(3) . ?
C8 H8 0.9500 . ?
C8 C9 1.379(4) . ?
C9 H9 0.9500 . ?
C9 C10 1.393(4) . ?
C10 H10 0.9500 . ?
C10 C11 1.380(4) . ?
C11 H11 0.9500 . ?
C12 C13 1.398(3) . ?
C12 C17 1.405(3) . ?
C13 H13 0.9500 . ?
C13 C14 1.380(3) . ?
C14 H14 0.9500 . ?
C14 C15 1.393(3) . ?
C15 H15 0.9500 . ?
C15 C16 1.378(3) . ?
C16 H16 0.9500 . ?
C16 C17 1.399(3) . ?
C17 C18 1.461(3) . ?
C18 C19 1.393(3) . ?
C19 H19 0.9500 . ?
C19 C20 1.392(3) . ?
C20 H20 0.9500 . ?
C20 C21 1.389(4) . ?
C21 H21 0.9500 . ?
C21 C22 1.378(4) . ?
C22 H22 0.9500 . ?
C23 C24 1.402(4) . ?
C23 C28 1.425(3) . ?
C24 H24 0.9500 . ?
C24 C25 1.388(4) . ?
C25 H25 0.9500 . ?
C25 C26 1.412(4) . ?
C26 H26 0.9500 . ?
C26 C27 1.373(5) . ?
C27 H27 0.9500 . ?
C27 C28 1.399(4) . ?
C28 C29 1.452(4) . ?
C29 C30 1.408(3) . ?
C30 H30 0.9500 . ?
C30 C31 1.371(5) . ?
C31 H31 0.9500 . ?
C31 C32 1.390(5) . ?
C32 H32 0.9500 . ?
C32 C33 1.382(3) . ?
C33 H33 0.9500 . ?
K1 O1 2.8257(16) . ?
K1 O2 2.8216(18) . ?
K1 O3 2.8329(18) . ?
K1 O4 2.834(2) . ?
K1 N4 2.986(2) . ?
K1 N5 2.921(7) . ?
K1 N5' 3.097(12) . ?
K1 O5 2.961(5) . ?
K1 O6 2.812(4) . ?
K1 O5' 2.720(10) . ?
K1 O6' 2.803(7) . ?
O1 C35 1.429(3) . ?
O1 C36 1.421(3) . ?
O2 C37 1.413(3) . ?
O2 C38 1.433(7) . ?
O2 C38' 1.453(13) . ?
O3 C41 1.424(3) . ?
O3 C42 1.427(3) . ?
O4 C44' 1.496(11) . ?
O4 C43 1.414(4) . ?
O4 C44 1.416(8) . ?
N4 C34 1.471(3) . ?
N4 C40 1.470(3) . ?
N4 C46 1.484(7) . ?
N4 C46' 1.493(12) . ?
C34 H34A 0.9900 . ?
C34 H34B 0.9900 . ?
C34 C35 1.501(4) . ?
C35 H35A 0.9900 . ?
C35 H35B 0.9900 . ?
C36 H36A 0.9900 . ?
C36 H36B 0.9900 . ?
C36 C37 1.491(3) . ?
C37 H37A 0.9900 . ?
C37 H37B 0.9900 . ?
N5 C39 1.482(7) . ?
N5 C51 1.461(7) . ?
N5 C45 1.464(7) . ?
C39 H39A 0.9900 . ?
C39 H39B 0.9900 . ?
C39 C38 1.496(8) . ?
C38 H38A 0.9900 . ?
C38 H38B 0.9900 . ?
N5' C45' 1.472(11) . ?
N5' C39' 1.475(10) . ?
N5' C51' 1.467(13) . ?
C45' H45A 0.9900 . ?
C45' H45B 0.9900 . ?
C45' C44' 1.512(12) . ?
C44' H44A 0.9900 . ?
C44' H44B 0.9900 . ?
C39' H39C 0.9900 . ?
C39' H39D 0.9900 . ?
C39' C38' 1.518(12) . ?
C38' H38C 0.9900 . ?
C38' H38D 0.9900 . ?
C40 H40A 0.9900 . ?
C40 H40B 0.9900 . ?
C40 C41 1.500(4) . ?
C41 H41A 0.9900 . ?
C41 H41B 0.9900 . ?
C42 H42A 0.9900 . ?
C42 H42B 0.9900 . ?
C42 C43 1.495(5) . ?
C43 H43A 0.9900 . ?
C43 H43B 0.9900 . ?
C46 H46A 0.9900 . ?
C46 H46B 0.9900 . ?
C46 C47 1.509(9) . ?
C47 H47A 0.9900 . ?
C47 H47B 0.9900 . ?
C47 O5 1.417(7) . ?
O5 C48 1.426(6) . ?
C48 H48A 0.9900 . ?
C48 H48B 0.9900 . ?
C48 C49 1.499(8) . ?
C49 H49A 0.9900 . ?
C49 H49B 0.9900 . ?
C49 O6 1.434(7) . ?
O6 C50 1.426(6) . ?
C50 H50A 0.9900 . ?
C50 H50B 0.9900 . ?
C50 C51 1.510(8) . ?
C51 H51A 0.9900 . ?
C51 H51B 0.9900 . ?
C45 H45C 0.9900 . ?
C45 H45D 0.9900 . ?
C45 C44 1.478(7) . ?
C44 H44C 0.9900 . ?
C44 H44D 0.9900 . ?
C46' H46C 0.9900 . ?
C46' H46D 0.9900 . ?
C46' C47' 1.505(12) . ?
C47' H47C 0.9900 . ?
C47' H47D 0.9900 . ?
C47' O5' 1.415(12) . ?
O5' C48' 1.414(10) . ?
C48' H48C 0.9900 . ?
C48' H48D 0.9900 . ?
C48' C49' 1.504(13) . ?
C49' H49C 0.9900 . ?
C49' H49D 0.9900 . ?
C49' O6' 1.417(9) . ?
O6' C50' 1.427(10) . ?
C50' H50C 0.9900 . ?
C50' H50D 0.9900 . ?
C50' C51' 1.487(12) . ?
C51' H51C 0.9900 . ?
C51' H51D 0.9900 . ?
O7 C52 1.396(5) . ?
O7 C55 1.445(5) . ?
C52 H52A 0.9900 . ?
C52 H52B 0.9900 . ?
C52 C53 1.445(5) . ?
C53 H53A 0.9900 . ?
C53 H53B 0.9900 . ?
C53 C54 1.529(5) . ?
C54 H54A 0.9900 . ?
C54 H54B 0.9900 . ?
C54 C55 1.502(5) . ?
C55 H55A 0.9900 . ?
C55 H55B 0.9900 . ?
O8 C56 1.440(5) . ?
O8 C59 1.432(6) . ?
C56 H56A 0.9900 . ?
C56 H56B 0.9900 . ?
C56 C57 1.490(6) . ?
C57 H57A 0.9900 . ?
C57 H57B 0.9900 . ?
C57 C58 1.507(7) . ?
C58 H58A 0.9900 . ?
C58 H58B 0.9900 . ?
C58 C59 1.488(6) . ?
C59 H59A 0.9900 . ?
C59 H59B 0.9900 . ?

loop_
_geom_angle_atom_site_label_1
_geom_angle_atom_site_label_2
_geom_angle_atom_site_label_3
_geom_angle
_geom_angle_site_symmetry_1
_geom_angle_site_symmetry_3
_geom_angle_publ_flag
N1 Fe1 N2 91.86(9) . . ?
N1 Fe1 N3 93.71(8) . . ?
N2 Fe1 N3 93.67(9) . . ?
C1 Fe1 N1 81.97(9) . . ?
C1 Fe1 N2 92.71(8) . . ?
C1 Fe1 N3 172.41(9) . . ?
C1 Fe1 C23 92.42(10) . . ?
C12 Fe1 N1 170.16(8) . . ?
C12 Fe1 N2 81.53(9) . . ?
C12 Fe1 N3 93.98(8) . . ?
C12 Fe1 C1 91.02(9) . . ?
C12 Fe1 C23 94.24(9) . . ?
C23 Fe1 N1 92.95(9) . . ?
C23 Fe1 N2 173.41(8) . . ?
C23 Fe1 N3 81.54(10) . . ?
C7 N1 Fe1 116.22(16) . . ?
C11 N1 Fe1 126.27(16) . . ?
C11 N1 C7 117.4(2) . . ?
C18 N2 Fe1 115.66(15) . . ?
C22 N2 Fe1 127.52(17) . . ?
C22 N2 C18 116.8(2) . . ?
C29 N3 Fe1 115.98(18) . . ?
C33 N3 Fe1 126.51(18) . . ?
C33 N3 C29 117.5(2) . . ?
C2 C1 Fe1 130.69(17) . . ?
C2 C1 C6 114.9(2) . . ?
C6 C1 Fe1 114.44(16) . . ?
C1 C2 H2 118.5 . . ?
C3 C2 C1 123.0(2) . . ?
C3 C2 H2 118.5 . . ?
C2 C3 H3 119.8 . . ?
C2 C3 C4 120.4(2) . . ?
C4 C3 H3 119.8 . . ?
C3 C4 H4 120.6 . . ?
C5 C4 C3 118.7(2) . . ?
C5 C4 H4 120.6 . . ?
C4 C5 H5 119.7 . . ?
C4 C5 C6 120.6(2) . . ?
C6 C5 H5 119.7 . . ?
C1 C6 C7 114.42(19) . . ?
C5 C6 C1 122.4(2) . . ?
C5 C6 C7 123.1(2) . . ?
N1 C7 C6 112.9(2) . . ?
N1 C7 C8 121.1(2) . . ?
C8 C7 C6 126.1(2) . . ?
C7 C8 H8 119.7 . . ?
C9 C8 C7 120.7(2) . . ?
C9 C8 H8 119.7 . . ?
C8 C9 H9 120.8 . . ?
C8 C9 C10 118.4(2) . . ?
C10 C9 H9 120.8 . . ?
C9 C10 H10 120.6 . . ?
C11 C10 C9 118.9(3) . . ?
C11 C10 H10 120.6 . . ?
N1 C11 C10 123.6(2) . . ?
N1 C11 H11 118.2 . . ?
C10 C11 H11 118.2 . . ?
C13 C12 Fe1 128.54(17) . . ?
C13 C12 C17 115.7(2) . . ?
C17 C12 Fe1 115.61(16) . . ?
C12 C13 H13 118.7 . . ?
C14 C13 C12 122.7(2) . . ?
C14 C13 H13 118.7 . . ?
C13 C14 H14 119.9 . . ?
C13 C14 C15 120.2(2) . . ?
C15 C14 H14 119.9 . . ?
C14 C15 H15 120.4 . . ?
C16 C15 C14 119.2(2) . . ?
C16 C15 H15 120.4 . . ?
C15 C16 H16 120.1 . . ?
C15 C16 C17 119.9(2) . . ?
C17 C16 H16 120.1 . . ?
C12 C17 C18 114.0(2) . . ?
C16 C17 C12 122.3(2) . . ?
C16 C17 C18 123.7(2) . . ?
N2 C18 C17 113.1(2) . . ?
N2 C18 C19 121.6(2) . . ?
C19 C18 C17 125.3(2) . . ?
C18 C19 H19 119.9 . . ?
C20 C19 C18 120.3(2) . . ?
C20 C19 H19 119.9 . . ?
C19 C20 H20 120.8 . . ?
C21 C20 C19 118.4(2) . . ?
C21 C20 H20 120.8 . . ?
C20 C21 H21 120.3 . . ?
C22 C21 C20 119.3(2) . . ?
C22 C21 H21 120.3 . . ?
N2 C22 C21 123.6(2) . . ?
N2 C22 H22 118.2 . . ?
C21 C22 H22 118.2 . . ?
C24 C23 Fe1 130.29(17) . . ?
C24 C23 C28 115.4(2) . . ?
C28 C23 Fe1 114.3(2) . . ?
C23 C24 H24 118.5 . . ?
C25 C24 C23 123.1(2) . . ?
C25 C24 H24 118.5 . . ?
C24 C25 H25 120.1 . . ?
C24 C25 C26 119.8(3) . . ?
C26 C25 H25 120.1 . . ?
C25 C26 H26 120.5 . . ?
C27 C26 C25 119.1(3) . . ?
C27 C26 H26 120.5 . . ?
C26 C27 H27 119.6 . . ?
C26 C27 C28 120.8(3) . . ?
C28 C27 H27 119.6 . . ?
C23 C28 C29 114.9(2) . . ?
C27 C28 C23 121.9(3) . . ?
C27 C28 C29 123.1(2) . . ?
N3 C29 C28 113.2(2) . . ?
N3 C29 C30 120.5(3) . . ?
C30 C29 C28 126.3(3) . . ?
C29 C30 H30 119.6 . . ?
C31 C30 C29 120.8(3) . . ?
C31 C30 H30 119.6 . . ?
C30 C31 H31 120.6 . . ?
C30 C31 C32 118.7(3) . . ?
C32 C31 H31 120.6 . . ?
C31 C32 H32 120.6 . . ?
C33 C32 C31 118.7(3) . . ?
C33 C32 H32 120.6 . . ?
N3 C33 C32 123.8(3) . . ?
N3 C33 H33 118.1 . . ?
C32 C33 H33 118.1 . . ?
O1 K1 O3 104.46(5) . . ?
O1 K1 O4 145.69(6) . . ?
O1 K1 N4 61.71(5) . . ?
O1 K1 N5 119.10(13) . . ?
O1 K1 N5' 117.3(2) . . ?
O1 K1 O5 94.46(12) . . ?
O2 K1 O1 59.17(5) . . ?
O2 K1 O3 126.15(6) . . ?
O2 K1 O4 103.28(6) . . ?
O2 K1 N4 119.87(6) . . ?
O2 K1 N5 61.65(13) . . ?
O2 K1 N5' 58.32(19) . . ?
O2 K1 O5 136.00(11) . . ?
O3 K1 O4 59.94(6) . . ?
O3 K1 N4 60.82(6) . . ?
O3 K1 N5 121.13(12) . . ?
O3 K1 N5' 115.4(2) . . ?
O3 K1 O5 92.47(10) . . ?
O4 K1 N4 119.67(6) . . ?
O4 K1 N5 61.76(13) . . ?
O4 K1 N5' 57.7(2) . . ?
O4 K1 O5 115.30(13) . . ?
N4 K1 N5' 174.44(18) . . ?
N5 K1 N4 176.65(12) . . ?
N5 K1 O5 119.35(13) . . ?
O5 K1 N4 57.37(11) . . ?
O6 K1 O1 115.31(10) . . ?
O6 K1 O2 98.96(10) . . ?
O6 K1 O3 131.18(10) . . ?
O6 K1 O4 95.49(11) . . ?
O6 K1 N4 115.15(11) . . ?
O6 K1 N5 61.51(13) . . ?
O6 K1 O5 58.59(12) . . ?
O5' K1 O1 105.83(18) . . ?
O5' K1 O2 141.08(19) . . ?
O5' K1 O3 91.37(19) . . ?
O5' K1 O4 104.94(19) . . ?
O5' K1 N4 66.15(18) . . ?
O5' K1 N5' 118.8(2) . . ?
O5' K1 O6' 61.5(2) . . ?
O6' K1 O1 124.51(17) . . ?
O6' K1 O2 95.84(15) . . ?
O6' K1 O3 128.03(16) . . ?
O6' K1 O4 83.84(18) . . ?
O6' K1 N4 126.71(17) . . ?
O6' K1 N5' 58.7(2) . . ?
C35 O1 K1 112.49(13) . . ?
C36 O1 K1 116.95(13) . . ?
C36 O1 C35 110.37(17) . . ?
C37 O2 K1 115.85(14) . . ?
C37 O2 C38 109.7(4) . . ?
C37 O2 C38' 113.9(6) . . ?
C38 O2 K1 118.7(4) . . ?
C38' O2 K1 124.5(6) . . ?
C41 O3 K1 117.55(14) . . ?
C41 O3 C42 111.4(2) . . ?
C42 O3 K1 113.83(16) . . ?
C44' O4 K1 120.1(6) . . ?
C43 O4 K1 115.71(16) . . ?
C43 O4 C44' 99.6(5) . . ?
C43 O4 C44 116.8(4) . . ?
C44 O4 K1 113.6(4) . . ?
C34 N4 K1 108.57(16) . . ?
C34 N4 C46 106.6(5) . . ?
C34 N4 C46' 113.7(8) . . ?
C40 N4 K1 107.67(15) . . ?
C40 N4 C34 109.4(2) . . ?
C40 N4 C46 107.5(4) . . ?
C40 N4 C46' 115.9(8) . . ?
C46 N4 K1 117.0(3) . . ?
C46' N4 K1 101.0(5) . . ?
N4 C34 H34A 108.6 . . ?
N4 C34 H34B 108.6 . . ?
N4 C34 C35 114.5(2) . . ?
H34A C34 H34B 107.6 . . ?
C35 C34 H34A 108.6 . . ?
C35 C34 H34B 108.6 . . ?
O1 C35 C34 109.4(2) . . ?
O1 C35 H35A 109.8 . . ?
O1 C35 H35B 109.8 . . ?
C34 C35 H35A 109.8 . . ?
C34 C35 H35B 109.8 . . ?
H35A C35 H35B 108.2 . . ?
O1 C36 H36A 109.7 . . ?
O1 C36 H36B 109.7 . . ?
O1 C36 C37 109.71(18) . . ?
H36A C36 H36B 108.2 . . ?
C37 C36 H36A 109.7 . . ?
C37 C36 H36B 109.7 . . ?
O2 C37 C36 109.05(19) . . ?
O2 C37 H37A 109.9 . . ?
O2 C37 H37B 109.9 . . ?
C36 C37 H37A 109.9 . . ?
C36 C37 H37B 109.9 . . ?
H37A C37 H37B 108.3 . . ?
C39 N5 K1 107.3(4) . . ?
C51 N5 K1 108.7(4) . . ?
C51 N5 C39 111.0(5) . . ?
C51 N5 C45 110.4(5) . . ?
C45 N5 K1 110.9(5) . . ?
C45 N5 C39 108.5(5) . . ?
N5 C39 H39A 108.4 . . ?
N5 C39 H39B 108.4 . . ?
N5 C39 C38 115.5(6) . . ?
H39A C39 H39B 107.5 . . ?
C38 C39 H39A 108.4 . . ?
C38 C39 H39B 108.4 . . ?
O2 C38 C39 108.2(6) . . ?
O2 C38 H38A 110.1 . . ?
O2 C38 H38B 110.1 . . ?
C39 C38 H38A 110.1 . . ?
C39 C38 H38B 110.1 . . ?
H38A C38 H38B 108.4 . . ?
C45' N5' K1 110.2(8) . . ?
C45' N5' C39' 107.9(8) . . ?
C39' N5' K1 110.3(7) . . ?
C51' N5' K1 104.9(6) . . ?
C51' N5' C45' 112.4(9) . . ?
C51' N5' C39' 111.1(9) . . ?
N5' C45' H45A 108.7 . . ?
N5' C45' H45B 108.7 . . ?
N5' C45' C44' 114.3(10) . . ?
H45A C45' H45B 107.6 . . ?
C44' C45' H45A 108.7 . . ?
C44' C45' H45B 108.7 . . ?
O4 C44' C45' 101.9(9) . . ?
O4 C44' H44A 111.4 . . ?
O4 C44' H44B 111.4 . . ?
C45' C44' H44A 111.4 . . ?
C45' C44' H44B 111.4 . . ?
H44A C44' H44B 109.3 . . ?
N5' C39' H39C 109.2 . . ?
N5' C39' H39D 109.2 . . ?
N5' C39' C38' 111.9(9) . . ?
H39C C39' H39D 107.9 . . ?
C38' C39' H39C 109.2 . . ?
C38' C39' H39D 109.2 . . ?
O2 C38' C39' 113.0(11) . . ?
O2 C38' H38C 109.0 . . ?
O2 C38' H38D 109.0 . . ?
C39' C38' H38C 109.0 . . ?
C39' C38' H38D 109.0 . . ?
H38C C38' H38D 107.8 . . ?
N4 C40 H40A 108.8 . . ?
N4 C40 H40B 108.8 . . ?
N4 C40 C41 113.8(2) . . ?
H40A C40 H40B 107.7 . . ?
C41 C40 H40A 108.8 . . ?
C41 C40 H40B 108.8 . . ?
O3 C41 C40 109.0(2) . . ?
O3 C41 H41A 109.9 . . ?
O3 C41 H41B 109.9 . . ?
C40 C41 H41A 109.9 . . ?
C40 C41 H41B 109.9 . . ?
H41A C41 H41B 108.3 . . ?
O3 C42 H42A 109.8 . . ?
O3 C42 H42B 109.8 . . ?
O3 C42 C43 109.4(2) . . ?
H42A C42 H42B 108.2 . . ?
C43 C42 H42A 109.8 . . ?
C43 C42 H42B 109.8 . . ?
O4 C43 C42 109.6(3) . . ?
O4 C43 H43A 109.7 . . ?
O4 C43 H43B 109.7 . . ?
C42 C43 H43A 109.7 . . ?
C42 C43 H43B 109.7 . . ?
H43A C43 H43B 108.2 . . ?
N4 C46 H46A 110.1 . . ?
N4 C46 H46B 110.1 . . ?
N4 C46 C47 107.9(6) . . ?
H46A C46 H46B 108.4 . . ?
C47 C46 H46A 110.1 . . ?
C47 C46 H46B 110.1 . . ?
C46 C47 H47A 109.7 . . ?
C46 C47 H47B 109.7 . . ?
H47A C47 H47B 108.2 . . ?
O5 C47 C46 109.9(6) . . ?
O5 C47 H47A 109.7 . . ?
O5 C47 H47B 109.7 . . ?
C47 O5 K1 114.8(4) . . ?
C47 O5 C48 110.2(5) . . ?
C48 O5 K1 113.2(3) . . ?
O5 C48 H48A 110.0 . . ?
O5 C48 H48B 110.0 . . ?
O5 C48 C49 108.5(5) . . ?
H48A C48 H48B 108.4 . . ?
C49 C48 H48A 110.0 . . ?
C49 C48 H48B 110.0 . . ?
C48 C49 H49A 109.9 . . ?
C48 C49 H49B 109.9 . . ?
H49A C49 H49B 108.3 . . ?
O6 C49 C48 109.1(4) . . ?
O6 C49 H49A 109.9 . . ?
O6 C49 H49B 109.9 . . ?
C49 O6 K1 117.7(3) . . ?
C50 O6 K1 117.9(3) . . ?
C50 O6 C49 112.4(4) . . ?
O6 C50 H50A 109.8 . . ?
O6 C50 H50B 109.8 . . ?
O6 C50 C51 109.4(4) . . ?
H50A C50 H50B 108.2 . . ?
C51 C50 H50A 109.8 . . ?
C51 C50 H50B 109.8 . . ?
N5 C51 C50 114.0(5) . . ?
N5 C51 H51A 108.8 . . ?
N5 C51 H51B 108.8 . . ?
C50 C51 H51A 108.8 . . ?
C50 C51 H51B 108.8 . . ?
H51A C51 H51B 107.7 . . ?
N5 C45 H45C 108.9 . . ?
N5 C45 H45D 108.9 . . ?
N5 C45 C44 113.3(6) . . ?
H45C C45 H45D 107.7 . . ?
C44 C45 H45C 108.9 . . ?
C44 C45 H45D 108.9 . . ?
O4 C44 C45 113.3(5) . . ?
O4 C44 H44C 108.9 . . ?
O4 C44 H44D 108.9 . . ?
C45 C44 H44C 108.9 . . ?
C45 C44 H44D 108.9 . . ?
H44C C44 H44D 107.7 . . ?
N4 C46' H46C 106.9 . . ?
N4 C46' H46D 106.9 . . ?
N4 C46' C47' 121.8(10) . . ?
H46C C46' H46D 106.7 . . ?
C47' C46' H46C 106.9 . . ?
C47' C46' H46D 106.9 . . ?
C46' C47' H47C 109.6 . . ?
C46' C47' H47D 109.6 . . ?
H47C C47' H47D 108.1 . . ?
O5' C47' C46' 110.5(10) . . ?
O5' C47' H47C 109.6 . . ?
O5' C47' H47D 109.6 . . ?
C47' O5' K1 110.2(7) . . ?
C47' O5' C48' 111.2(9) . . ?
C48' O5' K1 117.0(6) . . ?
O5' C48' H48C 109.8 . . ?
O5' C48' H48D 109.8 . . ?
O5' C48' C49' 109.5(7) . . ?
H48C C48' H48D 108.2 . . ?
C49' C48' H48C 109.8 . . ?
C49' C48' H48D 109.8 . . ?
C48' C49' H49C 109.7 . . ?
C48' C49' H49D 109.7 . . ?
H49C C49' H49D 108.2 . . ?
O6' C49' C48' 109.6(7) . . ?
O6' C49' H49C 109.7 . . ?
O6' C49' H49D 109.7 . . ?
C49' O6' K1 111.6(5) . . ?
C49' O6' C50' 113.6(7) . . ?
C50' O6' K1 124.3(5) . . ?
O6' C50' H50C 109.8 . . ?
O6' C50' H50D 109.8 . . ?
O6' C50' C51' 109.6(8) . . ?
H50C C50' H50D 108.2 . . ?
C51' C50' H50C 109.8 . . ?
C51' C50' H50D 109.8 . . ?
N5' C51' C50' 114.2(10) . . ?
N5' C51' H51C 108.7 . . ?
N5' C51' H51D 108.7 . . ?
C50' C51' H51C 108.7 . . ?
C50' C51' H51D 108.7 . . ?
H51C C51' H51D 107.6 . . ?
C52 O7 C55 106.8(3) . . ?
O7 C52 H52A 109.3 . . ?
O7 C52 H52B 109.3 . . ?
O7 C52 C53 111.4(4) . . ?
H52A C52 H52B 108.0 . . ?
C53 C52 H52A 109.3 . . ?
C53 C52 H52B 109.3 . . ?
C52 C53 H53A 111.2 . . ?
C52 C53 H53B 111.2 . . ?
C52 C53 C54 102.8(3) . . ?
H53A C53 H53B 109.1 . . ?
C54 C53 H53A 111.2 . . ?
C54 C53 H53B 111.2 . . ?
C53 C54 H54A 111.5 . . ?
C53 C54 H54B 111.5 . . ?
H54A C54 H54B 109.4 . . ?
C55 C54 C53 101.2(3) . . ?
C55 C54 H54A 111.5 . . ?
C55 C54 H54B 111.5 . . ?
O7 C55 C54 106.5(3) . . ?
O7 C55 H55A 110.4 . . ?
O7 C55 H55B 110.4 . . ?
C54 C55 H55A 110.4 . . ?
C54 C55 H55B 110.4 . . ?
H55A C55 H55B 108.6 . . ?
C59 O8 C56 111.0(3) . . ?
O8 C56 H56A 111.1 . . ?
O8 C56 H56B 111.1 . . ?
O8 C56 C57 103.1(4) . . ?
H56A C56 H56B 109.1 . . ?
C57 C56 H56A 111.1 . . ?
C57 C56 H56B 111.1 . . ?
C56 C57 H57A 110.2 . . ?
C56 C57 H57B 110.2 . . ?
C56 C57 C58 107.5(4) . . ?
H57A C57 H57B 108.5 . . ?
C58 C57 H57A 110.2 . . ?
C58 C57 H57B 110.2 . . ?
C57 C58 H58A 111.6 . . ?
C57 C58 H58B 111.6 . . ?
H58A C58 H58B 109.4 . . ?
C59 C58 C57 100.7(4) . . ?
C59 C58 H58A 111.6 . . ?
C59 C58 H58B 111.6 . . ?
O8 C59 C58 107.7(4) . . ?
O8 C59 H59A 110.2 . . ?
O8 C59 H59B 110.2 . . ?
C58 C59 H59A 110.2 . . ?
C58 C59 H59B 110.2 . . ?
H59A C59 H59B 108.5 . . ?

loop_
_geom_torsion_atom_site_label_1
_geom_torsion_atom_site_label_2
_geom_torsion_atom_site_label_3
_geom_torsion_atom_site_label_4
_geom_torsion
_geom_torsion_site_symmetry_1
_geom_torsion_site_symmetry_2
_geom_torsion_site_symmetry_3
_geom_torsion_site_symmetry_4
_geom_torsion_publ_flag
Fe1 N1 C7 C6 3.2(3) . . . . ?
Fe1 N1 C7 C8 -176.44(19) . . . . ?
Fe1 N1 C11 C10 175.5(2) . . . . ?
Fe1 N2 C18 C17 -0.2(2) . . . . ?
Fe1 N2 C18 C19 179.59(17) . . . . ?
Fe1 N2 C22 C21 -178.18(17) . . . . ?
Fe1 N3 C29 C28 1.9(3) . . . . ?
Fe1 N3 C29 C30 -179.41(18) . . . . ?
Fe1 N3 C33 C32 179.38(19) . . . . ?
Fe1 C1 C2 C3 177.57(18) . . . . ?
Fe1 C1 C6 C5 -178.09(17) . . . . ?
Fe1 C1 C6 C7 0.4(3) . . . . ?
Fe1 C12 C13 C14 175.39(17) . . . . ?
Fe1 C12 C17 C16 -175.05(17) . . . . ?
Fe1 C12 C17 C18 3.8(2) . . . . ?
Fe1 C23 C24 C25 179.29(19) . . . . ?
Fe1 C23 C28 C27 179.9(2) . . . . ?
Fe1 C23 C28 C29 -3.0(3) . . . . ?
N1 C7 C8 C9 0.2(4) . . . . ?
N2 C18 C19 C20 -1.7(3) . . . . ?
N3 C29 C30 C31 -0.1(4) . . . . ?
C1 C2 C3 C4 1.0(4) . . . . ?
C1 C6 C7 N1 -2.3(3) . . . . ?
C1 C6 C7 C8 177.3(2) . . . . ?
C2 C1 C6 C5 1.4(3) . . . . ?
C2 C1 C6 C7 179.8(2) . . . . ?
C2 C3 C4 C5 0.4(3) . . . . ?
C3 C4 C5 C6 -0.8(3) . . . . ?
C4 C5 C6 C1 -0.2(3) . . . . ?
C4 C5 C6 C7 -178.5(2) . . . . ?
C5 C6 C7 N1 176.1(2) . . . . ?
C5 C6 C7 C8 -4.2(4) . . . . ?
C6 C1 C2 C3 -1.8(3) . . . . ?
C6 C7 C8 C9 -179.5(3) . . . . ?
C7 N1 C11 C10 -0.7(4) . . . . ?
C7 C8 C9 C10 0.1(4) . . . . ?
C8 C9 C10 C11 -0.6(5) . . . . ?
C9 C10 C11 N1 0.9(5) . . . . ?
C11 N1 C7 C6 179.8(2) . . . . ?
C11 N1 C7 C8 0.1(4) . . . . ?
C12 C13 C14 C15 -0.5(4) . . . . ?
C12 C17 C18 N2 -2.2(3) . . . . ?
C12 C17 C18 C19 177.9(2) . . . . ?
C13 C12 C17 C16 1.1(3) . . . . ?
C13 C12 C17 C18 179.96(18) . . . . ?
C13 C14 C15 C16 0.4(4) . . . . ?
C14 C15 C16 C17 0.5(4) . . . . ?
C15 C16 C17 C12 -1.3(3) . . . . ?
C15 C16 C17 C18 180.0(2) . . . . ?
C16 C17 C18 N2 176.6(2) . . . . ?
C16 C17 C18 C19 -3.3(3) . . . . ?
C17 C12 C13 C14 -0.2(3) . . . . ?
C17 C18 C19 C20 178.2(2) . . . . ?
C18 N2 C22 C21 -0.3(3) . . . . ?
C18 C19 C20 C21 0.6(3) . . . . ?
C19 C20 C21 C22 0.5(4) . . . . ?
C20 C21 C22 N2 -0.7(4) . . . . ?
C22 N2 C18 C17 -178.38(19) . . . . ?
C22 N2 C18 C19 1.5(3) . . . . ?
C23 C24 C25 C26 1.3(4) . . . . ?
C23 C28 C29 N3 0.7(3) . . . . ?
C23 C28 C29 C30 -177.9(2) . . . . ?
C24 C23 C28 C27 -0.1(3) . . . . ?
C24 C23 C28 C29 177.0(2) . . . . ?
C24 C25 C26 C27 -0.9(4) . . . . ?
C25 C26 C27 C28 0.2(4) . . . . ?
C26 C27 C28 C23 0.4(4) . . . . ?
C26 C27 C28 C29 -176.5(3) . . . . ?
C27 C28 C29 N3 177.7(2) . . . . ?
C27 C28 C29 C30 -0.8(4) . . . . ?
C28 C23 C24 C25 -0.7(4) . . . . ?
C28 C29 C30 C31 178.3(2) . . . . ?
C29 N3 C33 C32 -0.4(4) . . . . ?
C29 C30 C31 C32 -0.2(4) . . . . ?
C30 C31 C32 C33 0.2(4) . . . . ?
C31 C32 C33 N3 0.1(4) . . . . ?
C33 N3 C29 C28 -178.2(2) . . . . ?
C33 N3 C29 C30 0.4(3) . . . . ?
K1 O1 C35 C34 -57.3(2) . . . . ?
K1 O1 C36 C37 43.3(2) . . . . ?
K1 O2 C37 C36 50.1(2) . . . . ?
K1 O2 C38 C39 -39.5(7) . . . . ?
K1 O2 C38' C39' -28.6(13) . . . . ?
K1 O3 C41 C40 -45.9(3) . . . . ?
K1 O3 C42 C43 50.9(3) . . . . ?
K1 O4 C44' C45' -59.3(10) . . . . ?
K1 O4 C43 C42 45.2(3) . . . . ?
K1 O4 C44 C45 -48.3(7) . . . . ?
K1 N4 C34 C35 -38.7(3) . . . . ?
K1 N4 C40 C41 -49.4(3) . . . . ?
K1 N4 C46 C47 -41.2(9) . . . . ?
K1 N4 C46' C47' -32.6(17) . . . . ?
K1 N5 C39 C38 -51.5(6) . . . . ?
K1 N5 C51 C50 -49.8(5) . . . . ?
K1 N5 C45 C44 -41.0(6) . . . . ?
K1 N5' C45' C44' -43.2(11) . . . . ?
K1 N5' C39' C38' -48.6(11) . . . . ?
K1 N5' C51' C50' -55.2(10) . . . . ?
K1 O5 C48 C49 48.5(5) . . . . ?
K1 O6 C50 C51 -41.4(5) . . . . ?
K1 O5' C48' C49' 42.9(10) . . . . ?
K1 O6' C50' C51' -31.3(12) . . . . ?
O1 C36 C37 O2 -61.4(2) . . . . ?
O3 C42 C43 O4 -64.4(4) . . . . ?
N4 C34 C35 O1 67.3(3) . . . . ?
N4 C40 C41 O3 66.2(3) . . . . ?
N4 C46 C47 O5 64.7(9) . . . . ?
N4 C46' C47' O5' 65.7(19) . . . . ?
C34 N4 C40 C41 -167.2(2) . . . . ?
C34 N4 C46 C47 80.4(7) . . . . ?
C34 N4 C46' C47' 83.4(15) . . . . ?
C35 O1 C36 C37 173.55(19) . . . . ?
C36 O1 C35 C34 170.11(19) . . . . ?
C37 O2 C38 C39 -175.8(4) . . . . ?
C37 O2 C38' C39' 179.2(7) . . . . ?
N5 C39 C38 O2 63.1(8) . . . . ?
N5 C45 C44 O4 62.5(9) . . . . ?
C39 N5 C51 C50 -167.6(5) . . . . ?
C39 N5 C45 C44 76.7(8) . . . . ?
C38 O2 C37 C36 -172.2(4) . . . . ?
N5' C45' C44' O4 66.0(13) . . . . ?
N5' C39' C38' O2 52.4(14) . . . . ?
C45' N5' C39' C38' -169.0(11) . . . . ?
C45' N5' C51' C50' 64.6(13) . . . . ?
C44' O4 C43 C42 175.5(7) . . . . ?
C39' N5' C45' C44' 77.4(13) . . . . ?
C39' N5' C51' C50' -174.4(9) . . . . ?
C38' O2 C37 C36 -155.2(7) . . . . ?
C40 N4 C34 C35 78.5(3) . . . . ?
C40 N4 C46 C47 -162.4(6) . . . . ?
C40 N4 C46' C47' -148.6(13) . . . . ?
C41 O3 C42 C43 -173.4(3) . . . . ?
C42 O3 C41 C40 -179.8(2) . . . . ?
C43 O4 C44' C45' 173.4(7) . . . . ?
C43 O4 C44 C45 173.0(5) . . . . ?
C46 N4 C34 C35 -165.6(4) . . . . ?
C46 N4 C40 C41 77.5(5) . . . . ?
C46 C47 O5 K1 -56.9(7) . . . . ?
C46 C47 O5 C48 173.8(6) . . . . ?
C47 O5 C48 C49 178.7(5) . . . . ?
O5 C48 C49 O6 -65.5(6) . . . . ?
C48 C49 O6 K1 50.1(5) . . . . ?
C48 C49 O6 C50 -167.9(4) . . . . ?
C49 O6 C50 C51 176.6(5) . . . . ?
O6 C50 C51 N5 63.1(6) . . . . ?
C51 N5 C39 C38 67.2(8) . . . . ?
C51 N5 C45 C44 -161.5(6) . . . . ?
C45 N5 C39 C38 -171.4(6) . . . . ?
C45 N5 C51 C50 72.1(7) . . . . ?
C44 O4 C43 C42 -176.9(5) . . . . ?
C46' N4 C34 C35 -150.2(6) . . . . ?
C46' N4 C40 C41 62.8(8) . . . . ?
C46' C47' O5' K1 -56.6(11) . . . . ?
C46' C47' O5' C48' 171.9(10) . . . . ?
C47' O5' C48' C49' 170.8(9) . . . . ?
O5' C48' C49' O6' -63.5(10) . . . . ?
C48' C49' O6' K1 51.1(8) . . . . ?
C48' C49' O6' C50' -162.3(8) . . . . ?
C49' O6' C50' C51' -173.0(9) . . . . ?
O6' C50' C51' N5' 60.6(13) . . . . ?
C51' N5' C45' C44' -159.8(10) . . . . ?
C51' N5' C39' C38' 67.3(13) . . . . ?
O7 C52 C53 C54 21.5(5) . . . . ?
C52 O7 C55 C54 -19.9(4) . . . . ?
C52 C53 C54 C55 -31.5(4) . . . . ?
C53 C54 C55 O7 31.9(4) . . . . ?
C55 O7 C52 C53 -1.5(5) . . . . ?
O8 C56 C57 C58 25.9(5) . . . . ?
C56 O8 C59 C58 -10.9(5) . . . . ?
C56 C57 C58 C59 -31.8(5) . . . . ?
C57 C58 C59 O8 25.6(5) . . . . ?
C59 O8 C56 C57 -9.3(5) . . . . ?

_shelx_res_file                  
;
TITL neiar11_a.res in P-1
    neiar11.res
    created by SHELXL-2018/3 at 13:03:34 on 09-May-2022
REM Old TITL NEIAR11_auto in P-1
REM SHELXT solution in P-1: R1 0.183, Rweak 0.018, Alpha 0.069
REM <I/s> 0.000 for 0 systematic absences, Orientation as input
REM Formula found by SHELXT: C59 N8 O5 K Fe
CELL 1.54184 12.9303 13.4933 15.5169 91.84 90.531 93.057
ZERR 2 0.0002 0.0002 0.0002 0.001 0.001 0.001
LATT 1
SFAC C H Fe K N O
UNIT 118 152 2 2 10 16
SIMU 0.01 0.02 1.2
SADI N4 C46 N4 C46' N5 C39 N5' C39' N5 C45 N5' C45
SADI C44 O4 C44' O4 C38 O2 C38' O2

L.S. 12
PLAN  12
TEMP -173
CONF
FREE K1 C47'
BOND $H
list 4
MORE -1
fmap 2
acta 149.008
REM <olex2.extras>
REM <HklSrc "%.\\NEIAR11.hkl">
REM </olex2.extras>

WGHT    0.094000    1.368200
FVAR       0.35714   0.63037
FE1   3    0.336397    0.840532    0.659245    11.00000    0.03901    0.03027 =
         0.02835   -0.00006    0.00116    0.01476
N1    5    0.361591    0.795786    0.538811    11.00000    0.04768    0.03346 =
         0.03214   -0.00095    0.00216    0.01704
N2    5    0.484996    0.884118    0.677314    11.00000    0.04449    0.02922 =
         0.03465    0.00304    0.00647    0.01374
N3    5    0.295563    0.975436    0.625746    11.00000    0.05795    0.03693 =
         0.02641   -0.00092    0.00337    0.02324
C1    1    0.361906    0.702173    0.681198    11.00000    0.02988    0.03257 =
         0.03655    0.00038   -0.00087    0.01004
C2    1    0.359802    0.650064    0.758786    11.00000    0.03443    0.03497 =
         0.03840    0.00440    0.00101    0.01055
AFIX  43
H2    2    0.346359    0.685479    0.811036    11.00000   -1.20000
AFIX   0
C3    1    0.376455    0.549694    0.762089    11.00000    0.03032    0.03922 =
         0.04571    0.00824   -0.00045    0.00906
AFIX  43
H3    2    0.373147    0.517766    0.815751    11.00000   -1.20000
AFIX   0
C4    1    0.398114    0.495067    0.686872    11.00000    0.03226    0.02918 =
         0.05743    0.00239   -0.00241    0.00894
AFIX  43
H4    2    0.409187    0.426134    0.688836    11.00000   -1.20000
AFIX   0
C5    1    0.403106    0.543297    0.609601    11.00000    0.02859    0.03341 =
         0.04572   -0.00329   -0.00220    0.00859
AFIX  43
H5    2    0.418572    0.507369    0.558082    11.00000   -1.20000
AFIX   0
C6    1    0.385578    0.644501    0.606668    11.00000    0.02955    0.03222 =
         0.04000   -0.00131   -0.00126    0.00865
C7    1    0.387282    0.698967    0.526866    11.00000    0.03852    0.03316 =
         0.03745   -0.00421    0.00050    0.01255
C8    1    0.412196    0.661223    0.445553    11.00000    0.04727    0.03581 =
         0.04203   -0.00307    0.00352    0.01416
AFIX  43
H8    2    0.429583    0.593921    0.438727    11.00000   -1.20000
AFIX   0
C9    1    0.411887    0.720564    0.374811    11.00000    0.06442    0.04884 =
         0.03625   -0.00446    0.00962    0.01819
AFIX  43
H9    2    0.428783    0.694941    0.319267    11.00000   -1.20000
AFIX   0
C10   1    0.386200    0.818973    0.386795    11.00000    0.07648    0.04327 =
         0.03577    0.00281    0.00749    0.01930
AFIX  43
H10   2    0.385867    0.862038    0.339558    11.00000   -1.20000
AFIX   0
C11   1    0.361246    0.852846    0.468443    11.00000    0.06580    0.03766 =
         0.03212    0.00153    0.00576    0.02026
AFIX  43
H11   2    0.342820    0.919791    0.475760    11.00000   -1.20000
AFIX   0
C12   1    0.332424    0.872041    0.782414    11.00000    0.03794    0.02397 =
         0.02858    0.00349    0.00183    0.01092
C13   1    0.248348    0.862831    0.838137    11.00000    0.03685    0.03135 =
         0.03301   -0.00073    0.00140    0.00848
AFIX  43
H13   2    0.182096    0.842912    0.814633    11.00000   -1.20000
AFIX   0
C14   1    0.257719    0.881512    0.925927    11.00000    0.04048    0.03275 =
         0.03279    0.00125    0.00679    0.00434
AFIX  43
H14   2    0.198404    0.874872    0.961378    11.00000   -1.20000
AFIX   0
C15   1    0.353797    0.910057    0.962721    11.00000    0.04596    0.03604 =
         0.02946   -0.00049    0.00197   -0.00235
AFIX  43
H15   2    0.360516    0.922573    1.023165    11.00000   -1.20000
AFIX   0
C16   1    0.439026    0.919930    0.910373    11.00000    0.04097    0.03089 =
         0.03510   -0.00006    0.00143   -0.00111
AFIX  43
H16   2    0.505129    0.938818    0.934691    11.00000   -1.20000
AFIX   0
C17   1    0.428004    0.902080    0.821344    11.00000    0.03786    0.02406 =
         0.03315    0.00130    0.00230    0.00439
C18   1    0.513777    0.910741    0.760991    11.00000    0.03966    0.02441 =
         0.03451    0.00187    0.00588    0.00749
C19   1    0.615335    0.941997    0.782700    11.00000    0.04312    0.02985 =
         0.04214    0.00089    0.00526    0.00566
AFIX  43
H19   2    0.632685    0.961591    0.840614    11.00000   -1.20000
AFIX   0
C20   1    0.691528    0.944653    0.719918    11.00000    0.03860    0.03645 =
         0.05081    0.00586    0.00857    0.00769
AFIX  43
H20   2    0.761118    0.965241    0.734336    11.00000   -1.20000
AFIX   0
C21   1    0.663420    0.916491    0.635683    11.00000    0.04635    0.03692 =
         0.04501    0.00833    0.01349    0.01526
AFIX  43
H21   2    0.713829    0.917065    0.591524    11.00000   -1.20000
AFIX   0
C22   1    0.561644    0.887708    0.616838    11.00000    0.04493    0.03490 =
         0.03497    0.00526    0.00827    0.01481
AFIX  43
H22   2    0.543609    0.869357    0.558794    11.00000   -1.20000
AFIX   0
C23   1    0.186225    0.811879    0.648410    11.00000    0.04360    0.04248 =
         0.02717   -0.00777   -0.00491    0.01967
C24   1    0.126248    0.724807    0.664166    11.00000    0.03833    0.04699 =
         0.03778   -0.00701   -0.00608    0.01512
AFIX  43
H24   2    0.160398    0.668458    0.682615    11.00000   -1.20000
AFIX   0
C25   1    0.019342    0.717101    0.654071    11.00000    0.04094    0.05557 =
         0.04835   -0.01695   -0.01146    0.01747
AFIX  43
H25   2   -0.018251    0.656964    0.666625    11.00000   -1.20000
AFIX   0
C26   1   -0.033368    0.799003    0.625062    11.00000    0.04547    0.06789 =
         0.06444   -0.02818   -0.02462    0.02788
AFIX  43
H26   2   -0.106420    0.794241    0.617093    11.00000   -1.20000
AFIX   0
C27   1    0.022471    0.885585    0.608546    11.00000    0.05788    0.05506 =
         0.05339   -0.02220   -0.02597    0.03235
AFIX  43
H27   2   -0.012368    0.941096    0.589150    11.00000   -1.20000
AFIX   0
C28   1    0.130078    0.893013    0.619949    11.00000    0.05186    0.04798 =
         0.03262   -0.00976   -0.00959    0.02731
C29   1    0.192364    0.984195    0.608100    11.00000    0.06229    0.04499 =
         0.02797   -0.00354   -0.00366    0.03189
C30   1    0.155786    1.075567    0.583192    11.00000    0.07643    0.05905 =
         0.03217   -0.00053    0.00121    0.04372
AFIX  43
H30   2    0.084140    1.080560    0.571046    11.00000   -1.20000
AFIX   0
C31   1    0.222344    1.157435    0.576256    11.00000    0.09538    0.04786 =
         0.03836    0.00979    0.01566    0.04243
AFIX  43
H31   2    0.197529    1.218962    0.559275    11.00000   -1.20000
AFIX   0
C32   1    0.326799    1.148639    0.594551    11.00000    0.08517    0.04077 =
         0.03808    0.00706    0.02146    0.03044
AFIX  43
H32   2    0.374738    1.204099    0.590487    11.00000   -1.20000
AFIX   0
C33   1    0.359615    1.057692    0.618766    11.00000    0.06484    0.03578 =
         0.03450    0.00423    0.01069    0.02077
AFIX  43
H33   2    0.431147    1.052458    0.631246    11.00000   -1.20000
AFIX   0

K1    4    0.170919    0.511638    0.227373    11.00000    0.02642    0.04851 =
         0.04337    0.01316    0.00209    0.00598
O1    6    0.277622    0.359873    0.305201    11.00000    0.03309    0.03407 =
         0.03890    0.00026   -0.00551    0.00087
O2    6    0.202798    0.513290    0.407561    11.00000    0.04029    0.04040 =
         0.04175    0.00599    0.00958    0.01196
O3    6    0.311249    0.589785    0.104555    11.00000    0.04490    0.04386 =
         0.04471    0.01432    0.00702    0.00337
O4    6    0.174576    0.716036    0.190247    11.00000    0.06662    0.04956 =
         0.06108    0.01839    0.01470    0.01997
N4    5    0.283742    0.372046    0.113618    11.00000    0.04850    0.03880 =
         0.03935    0.00143   -0.00412   -0.00196
C34   1    0.322305    0.293192    0.166643    11.00000    0.07576    0.03378 =
         0.04499   -0.00170   -0.00384    0.00572
AFIX  23
H34A  2    0.378815    0.261421    0.135349    11.00000   -1.20000
H34B  2    0.265613    0.241947    0.173779    11.00000   -1.20000
AFIX   0
C35   1    0.361909    0.327955    0.254281    11.00000    0.04893    0.03408 =
         0.04572    0.00124   -0.00240    0.01488
AFIX  23
H35A  2    0.395320    0.273164    0.282767    11.00000   -1.20000
H35B  2    0.414253    0.383577    0.248658    11.00000   -1.20000
AFIX   0
C36   1    0.309768    0.377069    0.392450    11.00000    0.03398    0.03216 =
         0.04006    0.00011   -0.00947    0.00246
AFIX  23
H36A  2    0.372266    0.422801    0.395153    11.00000   -1.20000
H36B  2    0.327538    0.313656    0.417764    11.00000   -1.20000
AFIX   0
C37   1    0.224805    0.421266    0.442592    11.00000    0.03533    0.03806 =
         0.03967    0.00667   -0.00347   -0.00089
AFIX  23
H37A  2    0.162099    0.375811    0.439729    11.00000   -1.20000
H37B  2    0.246143    0.431257    0.503828    11.00000   -1.20000
AFIX   0
PART 1
N5    5    0.049256    0.642070    0.335349    21.00000    0.02740    0.04077 =
         0.05020    0.00222    0.00274    0.00449
C39   1    0.103759    0.656142    0.419634    21.00000    0.03989    0.04231 =
         0.04825   -0.00780    0.01169    0.00767
AFIX  23
H39A  2    0.059430    0.693499    0.459365    21.00000   -1.20000
H39B  2    0.168134    0.697652    0.411325    21.00000   -1.20000
AFIX   0
C38   1    0.131485    0.562893    0.461935    21.00000    0.03510    0.05518 =
         0.04335    0.00402    0.01552    0.01152
AFIX  23
H38A  2    0.163653    0.579010    0.519169    21.00000   -1.20000
H38B  2    0.068465    0.519406    0.470109    21.00000   -1.20000
AFIX   0
SAME 0.02 0.04 N5 C39 C38
SAME 0.02 0.04 N5' C39' C38'
PART 2
N5'   5    0.074435    0.667380    0.348747   -21.00000    0.02747    0.03840 =
         0.04441   -0.00409   -0.00466    0.00913
C45'  1    0.074950    0.764155    0.307580   -21.00000    0.04541    0.03892 =
         0.07323    0.00421   -0.00607    0.01711
AFIX  23
H45A  2    0.062144    0.816045    0.352187   -21.00000   -1.20000
H45B  2    0.017108    0.762852    0.265238   -21.00000   -1.20000
AFIX   0
C44'  1    0.174543    0.792615    0.262124   -21.00000    0.04703    0.04139 =
         0.06037    0.01931    0.01403    0.00478
AFIX  23
H44A  2    0.173575    0.860494    0.239839   -21.00000   -1.20000
H44B  2    0.235406    0.788411    0.300756   -21.00000   -1.20000
AFIX   0
C39'  1    0.135044    0.680379    0.429689   -21.00000    0.03900    0.03786 =
         0.04169   -0.00704   -0.00101    0.01152
AFIX  23
H39C  2    0.096466    0.720546    0.471720   -21.00000   -1.20000
H39D  2    0.201557    0.717114    0.418213   -21.00000   -1.20000
AFIX   0
C38'  1    0.156678    0.581606    0.468426   -21.00000    0.02806    0.05994 =
         0.05019    0.01013    0.01300    0.01028
AFIX  23
H38C  2    0.203918    0.593641    0.518684   -21.00000   -1.20000
H38D  2    0.090955    0.550503    0.489400   -21.00000   -1.20000
AFIX   0
PART 0
C40   1    0.371945    0.428543    0.076581    11.00000    0.04235    0.04880 =
         0.04888    0.00217    0.00500    0.00630
AFIX  23
H40A  2    0.403456    0.386569    0.031522    11.00000   -1.20000
H40B  2    0.424825    0.443597    0.122352    11.00000   -1.20000
AFIX   0
C41   1    0.343647    0.523929    0.037793    11.00000    0.04553    0.05335 =
         0.04641    0.00997    0.00908    0.00224
AFIX  23
H41A  2    0.404192    0.554388    0.008000    11.00000   -1.20000
H41B  2    0.286981    0.510798   -0.005066    11.00000   -1.20000
AFIX   0
C42   1    0.283009    0.682013    0.071152    11.00000    0.07742    0.04870 =
         0.05340    0.02429    0.01293    0.01019
AFIX  23
H42A  2    0.220531    0.671224    0.033970    11.00000   -1.20000
H42B  2    0.339951    0.710239    0.035742    11.00000   -1.20000
AFIX   0
C43   1    0.261671    0.752647    0.144213    11.00000    0.08401    0.04376 =
         0.06262    0.02144    0.02395    0.01298
AFIX  23
H43A  2    0.322773    0.760357    0.183241    11.00000   -1.20000
H43B  2    0.248195    0.818583    0.121632    11.00000   -1.20000
AFIX   0
PART 1
C46   1    0.224014    0.321655    0.041130    21.00000    0.04196    0.05091 =
         0.03653   -0.01354    0.00512   -0.00264
AFIX  23
H46A  2    0.259613    0.262564    0.020017    21.00000   -1.20000
H46B  2    0.217999    0.367328   -0.007122    21.00000   -1.20000
AFIX   0
C47   1    0.117894    0.291002    0.073845    21.00000    0.04328    0.05178 =
         0.05166   -0.01791   -0.00298   -0.00446
AFIX  23
H47A  2    0.078537    0.251508    0.028420    21.00000   -1.20000
H47B  2    0.124659    0.249075    0.124581    21.00000   -1.20000
AFIX   0
O5    6    0.063937    0.376408    0.097123    21.00000    0.02925    0.06029 =
         0.04332   -0.00764   -0.00068    0.00020
C48   1   -0.040120    0.348638    0.119329    21.00000    0.02998    0.07746 =
         0.05371   -0.01383   -0.00423   -0.01318
AFIX  23
H48A  2   -0.040725    0.302305    0.167537    21.00000   -1.20000
H48B  2   -0.076552    0.314815    0.069312    21.00000   -1.20000
AFIX   0
C49   1   -0.093510    0.440673    0.145413    21.00000    0.02335    0.08593 =
         0.04954   -0.00333   -0.00501    0.00091
AFIX  23
H49A  2   -0.087804    0.489161    0.098921    21.00000   -1.20000
H49B  2   -0.167890    0.424076    0.155197    21.00000   -1.20000
AFIX   0
O6    6   -0.046105    0.482982    0.223003    21.00000    0.02500    0.05406 =
         0.05099    0.00019   -0.00039    0.00897
C50   1   -0.105264    0.558325    0.261736    21.00000    0.02650    0.04859 =
         0.06715    0.00923    0.00393    0.00965
AFIX  23
H50A  2   -0.176404    0.531248    0.272782    21.00000   -1.20000
H50B  2   -0.109808    0.614159    0.222252    21.00000   -1.20000
AFIX   0
C51   1   -0.054092    0.594873    0.345532    21.00000    0.03014    0.04525 =
         0.05335    0.00063    0.01097    0.00621
AFIX  23
H51A  2   -0.098674    0.643085    0.374240    21.00000   -1.20000
H51B  2   -0.048992    0.537987    0.383803    21.00000   -1.20000
AFIX   0
C45   1    0.042289    0.739222    0.297016    21.00000    0.03056    0.03985 =
         0.07736    0.01084    0.01400    0.00819
AFIX  23
H45C  2    0.020869    0.787526    0.341892    21.00000   -1.20000
H45D  2   -0.012005    0.734316    0.251445    21.00000   -1.20000
AFIX   0
C44   1    0.140690    0.776890    0.259276    21.00000    0.02859    0.04160 =
         0.07277    0.01198    0.00891    0.00609
AFIX  23
H44C  2    0.131772    0.844465    0.238311    21.00000   -1.20000
H44D  2    0.194906    0.782045    0.304909    21.00000   -1.20000
AFIX   0
SAME 0.02 0.04 C46 > C44
PART 2
C46'  1    0.199698    0.336702    0.051655   -21.00000    0.06219    0.04576 =
         0.03003   -0.00907    0.00782    0.01244
AFIX  23
H46C  2    0.218419    0.271011    0.028244   -21.00000   -1.20000
H46D  2    0.202559    0.382372    0.002957   -21.00000   -1.20000
AFIX   0
C47'  1    0.088222    0.325877    0.078530   -21.00000    0.04760    0.04998 =
         0.04175   -0.00811   -0.00295   -0.00678
AFIX  23
H47C  2    0.045876    0.294430    0.030613   -21.00000   -1.20000
H47D  2    0.082186    0.282342    0.128591   -21.00000   -1.20000
AFIX   0
O5'   6    0.050580    0.419739    0.100815   -21.00000    0.02902    0.05160 =
         0.04653    0.00255   -0.00386    0.00193
C48'  1   -0.057459    0.412686    0.114708   -21.00000    0.02935    0.07882 =
         0.04722   -0.00820   -0.00116   -0.01206
AFIX  23
H48C  2   -0.074611    0.358848    0.154888   -21.00000   -1.20000
H48D  2   -0.094419    0.396597    0.059450   -21.00000   -1.20000
AFIX   0
C49'  1   -0.091434    0.509800    0.152045   -21.00000    0.02708    0.08827 =
         0.04702    0.00078   -0.00713    0.00456
AFIX  23
H49C  2   -0.071680    0.564050    0.112972   -21.00000   -1.20000
H49D  2   -0.167705    0.506784    0.157894   -21.00000   -1.20000
AFIX   0
O6'   6   -0.043925    0.529210    0.233972   -21.00000    0.02933    0.05875 =
         0.04634    0.00095   -0.00653    0.01006
C50'  1   -0.093339    0.602171    0.285277   -21.00000    0.03039    0.06981 =
         0.07241   -0.00765    0.00359    0.01698
AFIX  23
H50C  2   -0.163572    0.576463    0.300952   -21.00000   -1.20000
H50D  2   -0.100296    0.662853    0.251952   -21.00000   -1.20000
AFIX   0
C51'  1   -0.030806    0.626526    0.364799   -21.00000    0.03160    0.06658 =
         0.05533   -0.01180   -0.00017    0.01139
AFIX  23
H51C  2   -0.067313    0.675189    0.400780   -21.00000   -1.20000
H51D  2   -0.026226    0.565528    0.398112   -21.00000   -1.20000
AFIX   0
PART 0
O7    6    0.652674    0.679650    0.141619    11.00000    0.09164    0.03932 =
         0.09073    0.00695    0.02664    0.01101
C52   1    0.555130    0.718960    0.136692    11.00000    0.08442    0.05482 =
         0.10484   -0.00844    0.04500    0.00866
AFIX  23
H52A  2    0.506036    0.680107    0.172712    11.00000   -1.20000
H52B  2    0.529476    0.713239    0.076331    11.00000   -1.20000
AFIX   0

C53   1    0.558715    0.821969    0.165630    11.00000    0.06955    0.04701 =
         0.11784    0.00279    0.00003    0.01098
AFIX  23
H53A  2    0.536956    0.828832    0.226438    11.00000   -1.20000
H53B  2    0.513961    0.861209    0.129228    11.00000   -1.20000
AFIX   0
C54   1    0.672957    0.854370    0.155712    11.00000    0.06953    0.04249 =
         0.09462   -0.01107    0.00532    0.01006
AFIX  23
H54A  2    0.687666    0.877429    0.096929    11.00000   -1.20000
H54B  2    0.695049    0.907477    0.198504    11.00000   -1.20000
AFIX   0
C55   1    0.723917    0.759304    0.172610    11.00000    0.08627    0.07054 =
         0.05141   -0.00911   -0.00308    0.03709
AFIX  23
H55A  2    0.790424    0.757146    0.141682    11.00000   -1.20000
H55B  2    0.737685    0.753595    0.235073    11.00000   -1.20000
AFIX   0

O8    6    0.056708    0.912107    0.075668    11.00000    0.08887    0.10656 =
         0.09722   -0.02716    0.00656    0.02071
C56   1   -0.037419    0.887963    0.121189    11.00000    0.06007    0.15316 =
         0.06457   -0.02742   -0.00884    0.01355
AFIX  23
H56A  2   -0.034987    0.822451    0.147875    11.00000   -1.20000
H56B  2   -0.098503    0.887463    0.082205    11.00000   -1.20000
AFIX   0
C57   1   -0.040197    0.969431    0.188097    11.00000    0.14616    0.11729 =
         0.05955    0.02305    0.02407    0.10096
AFIX  23
H57A  2   -0.008881    0.948742    0.242680    11.00000   -1.20000
H57B  2   -0.112650    0.985920    0.199291    11.00000   -1.20000
AFIX   0
C58   1    0.020347    1.058309    0.154481    11.00000    0.08954    0.09010 =
         0.08229   -0.01110   -0.01000    0.02782
AFIX  23
H58A  2   -0.023585    1.099126    0.118777    11.00000   -1.20000
H58B  2    0.052705    1.100274    0.201934    11.00000   -1.20000
AFIX   0
C59   1    0.099352    1.008650    0.101780    11.00000    0.07774    0.10476 =
         0.07221   -0.01371   -0.02287    0.01561
AFIX  23
H59A  2    0.116542    1.047889    0.050523    11.00000   -1.20000
H59B  2    0.163479    1.002822    0.136181    11.00000   -1.20000
AFIX   0
HKLF 4


REM  neiar11_a.res in P-1
REM wR2 = 0.160279, GooF = S = 1.07882, Restrained GooF = 1.07837 for all data
REM R1 = 0.054982 for 10296 Fo > 4sig(Fo) and 0.060970 for all 11619 data
REM 785 parameters refined using 162 restraints

END

WGHT      0.0943      1.3596

REM Highest difference peak  0.677,  deepest hole -0.748,  1-sigma level  0.064
Q1    1   0.5797  0.8206  0.1078  11.00000  0.05    0.68
Q2    1   0.0000  1.0000  0.0000  10.50000  0.05    0.63
Q3    1   0.3330  0.8554  0.7339  11.00000  0.05    0.54
Q4    1   0.3578  0.7536  0.6709  11.00000  0.05    0.46
Q5    1   0.1295  0.9389  0.1151  11.00000  0.05    0.46
Q6    1   0.3413  0.8205  0.5893  11.00000  0.05    0.41
Q7    1   0.6611  0.7136  0.2085  11.00000  0.05    0.41
Q8    1   0.3267  0.9213  0.6517  11.00000  0.05    0.34
Q9    1   0.3207  0.7336  0.1389  11.00000  0.05    0.31
Q10   1   0.5770  0.7376  0.1904  11.00000  0.05    0.31
Q11   1   0.0167  1.0338  0.0759  11.00000  0.05    0.31
Q12   1   0.3405  0.8989  0.7808  11.00000  0.05    0.28
;
_shelx_res_checksum              53618
_olex2_submission_original_sample_id neiar11
_olex2_submission_special_instructions 'No special instructions were received'
_oxdiff_exptl_absorpt_empirical_details 
;
Empirical correction (ABSPACK) includes:
- Absorption correction using spherical harmonics
- Frame scaling
;
_oxdiff_exptl_absorpt_empirical_full_max 1.475
_oxdiff_exptl_absorpt_empirical_full_min 0.676
####################################################################### 
# 
# This file contains crystal structure data downloaded from the 
# Cambridge Structural Database (CSD) hosted by the Cambridge 
# Crystallographic Data Centre (CCDC).
# 
# Full information about CCDC data access policies and citation 
# guidelines are available at http://www.ccdc.cam.ac.uk/access/V1 
# 
# Audit and citation data items may have been added by the CCDC. 
# Please retain this information to preserve the provenance of 
# this file and to allow appropriate attribution of the data. 
# 
#######################################################################

data_neinw66
_database_code_depnum_ccdc_archive 'CCDC 2374638'
loop_
_audit_author_name
_audit_author_address
'William Brennessel'
;University of Rochester
United States of America
;
_audit_update_record             
;
2024-07-30 deposited with the CCDC.	2026-02-04 downloaded from the CCDC.
;

_vrf_PLAT007_neinw66             
;
PROBLEM: _G Number of Unrefined Donor-H Atoms .............. 4 
RESPONSE: Due to the ammonium cation disorder, the hydrogen
atoms were placed in positions reasonable for hydrogen bonding
and given riding models.
;

_vrf_PLAT302_neinw66             
;
PROBLEM: _G Anion/Solvent/Minor-Residue Disorder (Resd  3, 5-6) .. 100% 
RESPONSE: The ammonium cation is modeled as disordered over a
crystallographic inversion center (0.50:0.50). Solvate dme molecule
C40-C43 is modeled as disordered over two general positions
(0.753(8):0.247(8)).
;

_vrf_PLAT860_neinw66             
;
PROBLEM: _G Number of Least-Squares Restraints ............. 127 
RESPONSE: Analogous bond lengths and angles among the two
positions of the disordered dme solvate molecule were
restrained to be similar. Anisotropic displacement parameters
for proximal atoms were restrained to be similar and restrained
toward the expected motion relative to bond direction.
;

_audit_creation_date             2021-05-22
_audit_creation_method           
;
Olex2 1.3-ac4
(compiled 2020.03.28 svn.rd84adfe8 for Rigaku Oxford Diffraction, GUI svn.r6032)
;
_shelx_SHELXL_version_number     2018/3
_chemical_name_common            ?
_chemical_name_systematic        ?
_chemical_formula_moiety         
'Ce N6 O18, 2(C39 H24 Fe N3), 4(C4 H10 O2), H4 N'
_chemical_formula_sum            'C94 H92 Ce Fe2 N13 O26'
_chemical_formula_weight         2071.62
_chemical_melting_point          ?
_chemical_oxdiff_formula         ?
loop_
_atom_type_symbol
_atom_type_description
_atom_type_scat_dispersion_real
_atom_type_scat_dispersion_imag
_atom_type_scat_source
C C 0.0181 0.0091 'International Tables Vol C Tables 4.2.6.8 and 6.1.1.4'
H H 0.0000 0.0000 'International Tables Vol C Tables 4.2.6.8 and 6.1.1.4'
Ce Ce -1.8482 9.6596 'International Tables Vol C Tables 4.2.6.8 and 6.1.1.4'
Fe Fe -1.1336 3.1974 'International Tables Vol C Tables 4.2.6.8 and 6.1.1.4'
N N 0.0311 0.0180 'International Tables Vol C Tables 4.2.6.8 and 6.1.1.4'
O O 0.0492 0.0322 'International Tables Vol C Tables 4.2.6.8 and 6.1.1.4'

_shelx_space_group_comment       
;
The symmetry employed for this shelxl refinement is uniquely defined
by the following loop, which should always be used as a source of
symmetry information in preference to the above space-group names.
They are only intended as comments.
;
_space_group_crystal_system      triclinic
_space_group_IT_number           2
_space_group_name_H-M_alt        'P -1'
_space_group_name_Hall           '-P 1'
loop_
_space_group_symop_operation_xyz
'x, y, z'
'-x, -y, -z'

_cell_length_a                   11.9758(3)
_cell_length_b                   13.1767(3)
_cell_length_c                   16.3831(4)
_cell_angle_alpha                105.165(2)
_cell_angle_beta                 106.901(3)
_cell_angle_gamma                101.067(2)
_cell_volume                     2284.72(10)
_cell_formula_units_Z            1
_cell_measurement_reflns_used    20218
_cell_measurement_temperature    100.00(10)
_cell_measurement_theta_max      76.3290
_cell_measurement_theta_min      3.0080
_shelx_estimated_absorpt_T_max   0.822
_shelx_estimated_absorpt_T_min   0.425
_exptl_absorpt_coefficient_mu    7.019
_exptl_absorpt_correction_T_max  1.00000
_exptl_absorpt_correction_T_min  0.53611
_exptl_absorpt_correction_type   multi-scan
_exptl_absorpt_process_details   
;
CrysAlisPro 1.171.41.109a (Rigaku Oxford Diffraction, 2021)
Empirical absorption correction using spherical harmonics,
implemented in SCALE3 ABSPACK scaling algorithm.
;
_exptl_absorpt_special_details   ?
_exptl_crystal_colour            brown-green
_exptl_crystal_colour_modifier   ?
_exptl_crystal_colour_primary    green
_exptl_crystal_density_diffrn    1.506
_exptl_crystal_density_meas      ?
_exptl_crystal_density_method    ?
_exptl_crystal_description       plate
_exptl_crystal_F_000             1065
_exptl_crystal_size_max          0.147
_exptl_crystal_size_mid          0.115
_exptl_crystal_size_min          0.029
_exptl_transmission_factor_max   ?
_exptl_transmission_factor_min   ?
_diffrn_reflns_av_R_equivalents  0.0752
_diffrn_reflns_av_unetI/netI     0.0438
_diffrn_reflns_Laue_measured_fraction_full 0.992
_diffrn_reflns_Laue_measured_fraction_max 0.974
_diffrn_reflns_limit_h_max       12
_diffrn_reflns_limit_h_min       -15
_diffrn_reflns_limit_k_max       16
_diffrn_reflns_limit_k_min       -16
_diffrn_reflns_limit_l_max       20
_diffrn_reflns_limit_l_min       -20
_diffrn_reflns_number            53682
_diffrn_reflns_point_group_measured_fraction_full 0.992
_diffrn_reflns_point_group_measured_fraction_max 0.974
_diffrn_reflns_theta_full        74.504
_diffrn_reflns_theta_max         77.895
_diffrn_reflns_theta_min         3.632
_diffrn_ambient_environment      N~2~
_diffrn_ambient_temperature      100.00(10)
_diffrn_detector                 'Hybrid Pixel Array Detector'
_diffrn_detector_area_resol_mean 10.0000
_diffrn_detector_type            HyPix
_diffrn_measured_fraction_theta_full 0.992
_diffrn_measured_fraction_theta_max 0.974
_diffrn_measurement_details      
;
List of Runs (angles in degrees, time in seconds):

  # Type    Start    End  Width  t~exp~   \w     \q     \k     \f   Frames
#--------------------------------------------------------------------------
  1  \w    -95.00 -13.00   0.50    3.04    --  -49.12 130.00 124.00  164
  2  \w   -102.00 -18.00   0.50    3.04    --  -49.12 140.00 -61.00  168
  3  \w   -120.00 -60.00   0.50    3.04    --  -49.12-140.00-120.00  120
  4  \w   -120.00 -67.00   0.50    3.04    --  -49.12-130.00  52.00  106
  5  \w     40.00 103.00   0.50    3.04    --   49.12-140.00-120.00  126
  6  \w     34.00  97.00   0.50    3.04    --   49.12-130.00  52.00  126
  7  \w   -102.00 -18.00   0.50   12.18    --  -84.25 140.00 -61.00  168
  8  \w    -94.00 -13.00   0.50   12.18    --  -84.25 130.00 124.00  162
  9  \w     82.00 178.00   0.50   12.18    --  105.75 140.00 -61.00  192
 10  \w     40.00 128.00   0.50   12.18    --  105.75-140.00-120.00  176
 11  \w     34.00 120.00   0.50   12.18    --  105.75-130.00  52.00  172
 12  \w     89.00 178.00   0.50   12.18    --  105.75 130.00 124.00  178
 13  \w   -120.00 -70.00   0.50    3.04    --  -49.12-125.00 -90.00  100
 14  \w   -120.00 -70.00   0.50    3.04    --  -49.12-125.00-150.00  100
 15  \w   -120.00 -36.00   0.50    3.04    --  -49.12 -57.00 -90.00  168
 16  \w    -30.00  22.00   0.50    3.04    --  -49.12  38.00  30.00  104
 17  \w   -120.00 -28.00   0.50    3.04    --  -49.12 -77.00-120.00  184
 18  \w    -23.00   5.00   0.50    3.04    --   49.12 -19.00  60.00   56
 19  \w   -156.00 -67.00   0.50   12.18    --  -84.25-130.00  52.00  178
 20  \w   -156.00 -60.00   0.50   12.18    --  -84.25-140.00-120.00  192
 21  \w     98.00 164.00   0.50   12.18    --  105.75  15.00 -30.00  132
 22  \w     34.00 116.00   0.50   12.18    --  105.75-125.00 150.00  164
 23  \w     92.00 178.00   0.50   12.18    --  105.75  61.00-150.00  172
 24  \w     34.00 109.00   0.50   12.18    --  105.75 -94.00 -90.00  150
 25  \w     98.00 178.00   0.50   12.18    --  105.75  30.00   0.00  160
 26  \w     98.00 164.00   0.50   12.18    --  105.75  15.00 -90.00  132
 27  \w     34.00  87.00   0.50   12.18    --  105.75 -61.00 -90.00  106
 28  \w     34.00 116.00   0.50   12.18    --  105.75-125.00  90.00  164
 29  \w     34.00  87.00   0.50   12.18    --  105.75 -61.00  90.00  106
 30  \w     34.00 127.00   0.50   12.18    --  105.75 -77.00 150.00  186
 31  \w     34.00  87.00   0.50   12.18    --  105.75 -61.00 -60.00  106
 32  \w     98.00 178.00   0.50   12.18    --  105.75  30.00 -90.00  160
 33  \w     34.00 109.00   0.50   12.18    --  105.75 -94.00 -60.00  150
 34  \w     34.00 116.00   0.50   12.18    --  105.75-125.00-180.00  164
 35  \w     97.00 178.00   0.50   12.18    --  105.75  45.00-180.00  162
 36  \w     34.00 109.00   0.50   12.18    --  105.75 -94.00-120.00  150
 37  \w     40.00 111.00   0.50   12.18    --  105.75-125.00  30.00  142
 38  \w    101.00 165.00   0.50   12.18    --  105.75  30.00 120.00  128
 39  \w     95.00 176.00   0.50   12.18    --  105.75 125.00-180.00  162
 40  \w     35.00  74.00   0.50   12.18    --  105.75 -61.00   0.00   78
 41  \w     90.00 116.00   0.50   12.18    --  105.75-125.00 -90.00   52
 42  \w     42.00  75.00   0.50   12.18    --  105.75-125.00 -90.00   66
 43  \w     53.00  80.00   0.50   12.18    --  105.75-125.00 120.00   54
 44  \w     91.00 116.00   0.50   12.18    --  105.75-125.00 120.00   50
 45  \w    108.00 155.00   0.50   12.18    --  105.75  61.00 -60.00   94
 46  \w    101.00 127.00   0.50   12.18    --  105.75-138.00  -6.91   52
 47  \w     35.00  84.00   0.50   12.18    --  105.75 -94.00 150.00   98
 48  \w     34.00  61.00   0.50   12.18    --  105.75-125.00-150.00   54
 49  \w     82.00 116.00   0.50   12.18    --  105.75-125.00-150.00   68
 50  \w    105.00 161.00   0.50   12.18    --  105.75  15.00 -60.00  112
 51  \w     44.00  74.00   0.50   12.18    --  105.75 -94.00-150.00   60
 52  \w     35.00  76.00   0.50   12.18    --  105.75 -61.00  60.00   82
 53  \w     90.00 116.00   0.50   12.18    --  105.75-125.00 -30.00   52
 54  \w     48.00  87.00   0.50   12.18    --  105.75 -61.00-120.00   78
;
_diffrn_measurement_device       'four-circle diffractometer'
_diffrn_measurement_device_type  'XtaLAB Synergy, Dualflex, HyPix'
_diffrn_measurement_method       '\w scans'
_diffrn_orient_matrix_type       
'CrysAlisPro convention (1999,Acta A55,543-557)'
_diffrn_orient_matrix_UB_11      0.0564239000
_diffrn_orient_matrix_UB_12      0.1144731000
_diffrn_orient_matrix_UB_13      -0.0016565000
_diffrn_orient_matrix_UB_21      -0.0568077000
_diffrn_orient_matrix_UB_22      -0.0431669000
_diffrn_orient_matrix_UB_23      -0.1043020000
_diffrn_orient_matrix_UB_31      -0.1154434000
_diffrn_orient_matrix_UB_32      0.0324863000
_diffrn_orient_matrix_UB_33      0.0047763000
_diffrn_radiation_monochromator  mirror
_diffrn_radiation_probe          x-ray
_diffrn_radiation_type           'Cu K\a'
_diffrn_radiation_wavelength     1.54184
_diffrn_source                   'micro-focus sealed X-ray tube'
_diffrn_source_type              'PhotonJet (Cu) X-ray Source'
_reflns_Friedel_coverage         0.000
_reflns_Friedel_fraction_full    .
_reflns_Friedel_fraction_max     .
_reflns_number_gt                7795
_reflns_number_total             9500
_reflns_odcompleteness_completeness 99.19
_reflns_odcompleteness_iscentric 1
_reflns_odcompleteness_theta     74.33
_reflns_special_details          
;
 Reflections were merged by SHELXL according to the crystal
 class for the calculation of statistics and refinement.
 
 _reflns_Friedel_fraction is defined as the number of unique
 Friedel pairs measured divided by the number that would be
 possible theoretically, ignoring centric projections and
 systematic absences.
;
_reflns_threshold_expression     'I > 2\s(I)'
_computing_cell_refinement       'CrysAlisPro 1.171.41.109a (Rigaku OD, 2021)'
_computing_data_collection       'CrysAlisPro 1.171.41.109a (Rigaku OD, 2021)'
_computing_data_reduction        'CrysAlisPro 1.171.41.109a (Rigaku OD, 2021)'
_computing_molecular_graphics    'Olex2 1.3-ac4 (Dolomanov et al., 2009)'
_computing_publication_material  'Olex2 1.3-ac4 (Dolomanov et al., 2009)'
_computing_structure_refinement  'SHELXL 2018/3 (Sheldrick, 2015b)'
_computing_structure_solution    'SHELXT 2018/2 (Sheldrick, 2015a)'
_refine_diff_density_max         1.618
_refine_diff_density_min         -1.904
_refine_diff_density_rms         0.100
_refine_ls_extinction_coef       .
_refine_ls_extinction_method     none
_refine_ls_goodness_of_fit_ref   1.052
_refine_ls_hydrogen_treatment    constr
_refine_ls_matrix_type           full
_refine_ls_number_parameters     680
_refine_ls_number_reflns         9500
_refine_ls_number_restraints     127
_refine_ls_R_factor_all          0.0717
_refine_ls_R_factor_gt           0.0596
_refine_ls_restrained_S_all      1.047
_refine_ls_shift/su_max          0.001
_refine_ls_shift/su_mean         0.000
_refine_ls_structure_factor_coef Fsqd
_refine_ls_weighting_details     
'w=1/[\s^2^(Fo^2^)+(0.1091P)^2^+1.9089P] where P=(Fo^2^+2Fc^2^)/3'
_refine_ls_weighting_scheme      calc
_refine_ls_wR_factor_gt          0.1608
_refine_ls_wR_factor_ref         0.1703
_refine_special_details          
;
The ammonium cation is modeled as disordered over a
crystallographic inversion center (0.50:0.50). Solvate dme
molecule C40-C43 is modeled as disordered over two general
positions (0.753(8):0.247(8)). Analogous bond lengths and
angles among the two positions of the disordered dme solvate
molecule were restrained to be similar. Anisotropic
displacement parameters for proximal atoms were restrained
to be similar and restrained toward the expected motion
relative to bond direction.
;
_olex2_refinement_description    
;
1. Fixed Uiso
 At 1.2 times of:
  All C(H) groups, All C(H,H) groups
 At 1.5 times of:
  All C(H,H,H) groups, All N(H,H,H,H) groups
2. Uiso/Uaniso restraints and constraints
All non-hydrogen atoms have similar U: within 1.2A with sigma of 0.01 and sigma
for terminal atoms of 0.02 within 1.2A
3. Rigid body (RIGU) restrains
 C40, O10, C41, C42, O11, C43
 with sigma for 1-2 distances of 0.004 and sigma for 1-3 distances of 0.004
 C40', O10', C41', C42', O11', C43'
 with sigma for 1-2 distances of 0.004 and sigma for 1-3 distances of 0.004
4. Same fragment restrains
{C43, O11, C42, C41, O10, C40} sigma for 1-2: 0.02, 1-3: 0.04
as in
{C40, O10, C41, C42, O11, C43}
{C40, O10, C41, C42, O11, C43} sigma for 1-2: 0.02, 1-3: 0.04
as in
{C40', O10', C41', C42', O11', C43'}
5. Others
 Sof(C40')=Sof(H40D)=Sof(H40E)=Sof(H40F)=Sof(O10')=Sof(C41')=Sof(H41C)=
 Sof(H41D)=Sof(C42')=Sof(H42C)=Sof(H42D)=Sof(O11')=Sof(C43')=Sof(H43D)=
 Sof(H43E)=Sof(H43F)=1-FVAR(1)
 Sof(C40)=Sof(H40A)=Sof(H40B)=Sof(H40C)=Sof(O10)=Sof(C41)=Sof(H41A)=Sof(H41B)=
 Sof(C42)=Sof(H42A)=Sof(H42B)=Sof(O11)=Sof(C43)=Sof(H43A)=Sof(H43B)=Sof(H43C)=
 FVAR(1)
 Fixed Sof: N7(0.5) H7A(0.5) H7B(0.5) H7C(0.5) H7D(0.5)
6.a Riding coordinates:
 N7(H7A,H7B,H7C,H7D)
6.b Secondary CH2 refined with riding coordinates:
 C41(H41A,H41B), C42(H42A,H42B), C45(H45A,H45B), C46(H46A,H46B), C41'(H41C,
 H41D), C42'(H42C,H42D)
6.c Aromatic/amide H refined with riding coordinates:
 C2(H2), C3(H3), C4(H4), C6(H6), C7(H7), C9(H9), C10(H10), C11(H11), C15(H15),
 C16(H16), C17(H17), C19(H19), C20(H20), C22(H22), C23(H23), C24(H24), C28(H28),
  C29(H29), C30(H30), C32(H32), C33(H33), C35(H35), C36(H36), C37(H37)
6.d Idealised Me refined as rotating group:
 C40(H40A,H40B,H40C), C43(H43A,H43B,H43C), C44(H44A,H44B,H44C), C47(H47A,H47B,
 H47C), C40'(H40D,H40E,H40F), C43'(H43D,H43E,H43F)
;
_atom_sites_solution_hydrogens   mixed
_atom_sites_solution_primary     dual
_atom_sites_solution_secondary   difmap
loop_
_atom_site_label
_atom_site_type_symbol
_atom_site_fract_x
_atom_site_fract_y
_atom_site_fract_z
_atom_site_U_iso_or_equiv
_atom_site_adp_type
_atom_site_occupancy
_atom_site_site_symmetry_order
_atom_site_calc_flag
_atom_site_refinement_flags_posn
_atom_site_refinement_flags_adp
_atom_site_refinement_flags_occupancy
_atom_site_disorder_assembly
_atom_site_disorder_group
Ce1 Ce 0.500000 0.500000 1.000000 0.04080(13) Uani 1 2 d S . P . .
Fe1 Fe 0.75838(5) 0.83354(4) 0.66370(4) 0.02899(15) Uani 1 1 d . . . . .
O1 O 0.6658(3) 0.4025(2) 0.9723(3) 0.0489(8) Uani 1 1 d . . . . .
O2 O 0.7368(3) 0.5759(2) 1.0488(2) 0.0419(7) Uani 1 1 d . . . . .
O3 O 0.8601(3) 0.4824(3) 1.0199(3) 0.0494(8) Uani 1 1 d . . . . .
O4 O 0.5833(3) 0.6890(3) 1.1370(2) 0.0522(8) Uani 1 1 d . . . . .
O5 O 0.5524(3) 0.7095(3) 1.0063(3) 0.0527(8) Uani 1 1 d . . . . .
O6 O 0.5807(3) 0.8489(3) 1.1242(3) 0.0619(10) Uani 1 1 d . . . . .
O7 O 0.5598(3) 0.5275(3) 0.8647(2) 0.0508(8) Uani 1 1 d . . . . .
O8 O 0.3750(3) 0.5301(3) 0.8535(3) 0.0549(9) Uani 1 1 d . . . . .
O9 O 0.4470(5) 0.5697(4) 0.7550(3) 0.0744(12) Uani 1 1 d . . . . .
C40 C 1.1228(9) 0.3348(8) 0.6901(7) 0.066(2) Uani 0.753(8) 1 d D U P A 1
H40A H 1.136970 0.262494 0.680353 0.099 Uiso 0.753(8) 1 calc R U P A 1
H40B H 1.108111 0.357953 0.746982 0.099 Uiso 0.753(8) 1 calc R U P A 1
H40C H 1.194636 0.388302 0.693321 0.099 Uiso 0.753(8) 1 calc R U P A 1
O10 O 1.0208(7) 0.3286(7) 0.6179(7) 0.073(2) Uani 0.753(8) 1 d D U P A 1
C41 C 0.9240(8) 0.2340(7) 0.5861(7) 0.070(2) Uani 0.753(8) 1 d D U P A 1
H41A H 0.910952 0.215487 0.638078 0.084 Uiso 0.753(8) 1 calc R U P A 1
H41B H 0.943592 0.172138 0.549466 0.084 Uiso 0.753(8) 1 calc R U P A 1
C42 C 0.8127(7) 0.2494(8) 0.5308(8) 0.079(3) Uani 0.753(8) 1 d D U P A 1
H42A H 0.791054 0.306245 0.571152 0.095 Uiso 0.753(8) 1 calc R U P A 1
H42B H 0.833175 0.280474 0.486298 0.095 Uiso 0.753(8) 1 calc R U P A 1
O11 O 0.7092(6) 0.1619(6) 0.4835(5) 0.093(2) Uani 0.753(8) 1 d D . P A 1
C43 C 0.6523(9) 0.112(2) 0.5335(15) 0.066(4) Uani 0.753(8) 1 d D U P A 1
H43A H 0.576063 0.055809 0.491980 0.099 Uiso 0.753(8) 1 calc R U P A 1
H43B H 0.634557 0.167889 0.576615 0.099 Uiso 0.753(8) 1 calc R U P A 1
H43C H 0.706829 0.077767 0.566712 0.099 Uiso 0.753(8) 1 calc R U P A 1
O12 O 0.2392(4) 0.9082(4) 0.9927(4) 0.0790(13) Uani 1 1 d . . . . .
O13 O 0.3278(6) 0.8248(4) 0.8506(5) 0.0967(17) Uani 1 1 d . . . . .
N1 N 0.6831(3) 0.9559(3) 0.7038(2) 0.0353(7) Uani 1 1 d . . . . .
N2 N 0.7711(3) 0.7952(3) 0.7789(2) 0.0376(8) Uani 1 1 d . . . . .
N3 N 0.5921(3) 0.7175(3) 0.5919(2) 0.0326(7) Uani 1 1 d . . . . .
N4 N 0.7571(3) 0.4861(3) 1.0138(3) 0.0415(8) Uani 1 1 d . . . . .
N5 N 0.5723(4) 0.7504(3) 1.0895(3) 0.0479(10) Uani 1 1 d . . . . .
N6 N 0.4611(5) 0.5439(3) 0.8235(3) 0.0537(11) Uani 1 1 d . . . . .
C1 C 0.9140(4) 0.9517(3) 0.7250(3) 0.0336(8) Uani 1 1 d . . . . .
C2 C 1.0313(4) 0.9508(4) 0.7344(3) 0.0379(9) Uani 1 1 d . . . . .
H2 H 1.046944 0.884684 0.707064 0.045 Uiso 1 1 calc R U . . .
C3 C 1.1289(4) 1.0475(4) 0.7843(3) 0.0435(10) Uani 1 1 d . . . . .
H3 H 1.209796 1.045568 0.790799 0.052 Uiso 1 1 calc R U . . .
C4 C 1.1087(4) 1.1452(4) 0.8239(3) 0.0421(10) Uani 1 1 d . . . . .
H4 H 1.175460 1.209912 0.856417 0.050 Uiso 1 1 calc R U . . .
C5 C 0.9901(4) 1.1491(3) 0.8163(3) 0.0385(9) Uani 1 1 d . . . . .
C6 C 0.9601(5) 1.2470(3) 0.8552(3) 0.0461(11) Uani 1 1 d . . . . .
H6 H 1.023852 1.313871 0.887671 0.055 Uiso 1 1 calc R U . . .
C7 C 0.8447(5) 1.2471(4) 0.8471(4) 0.0482(11) Uani 1 1 d . . . . .
H7 H 0.829204 1.312979 0.875160 0.058 Uiso 1 1 calc R U . . .
C8 C 0.7450(4) 1.1487(3) 0.7965(3) 0.0399(9) Uani 1 1 d . . . . .
C9 C 0.6220(5) 1.1402(4) 0.7841(4) 0.0519(12) Uani 1 1 d . . . . .
H9 H 0.600316 1.202338 0.812067 0.062 Uiso 1 1 calc R U . . .
C10 C 0.5333(5) 1.0432(4) 0.7322(4) 0.0535(12) Uani 1 1 d . . . . .
H10 H 0.450181 1.037534 0.723726 0.064 Uiso 1 1 calc R U . . .
C11 C 0.5672(4) 0.9519(4) 0.6914(4) 0.0456(10) Uani 1 1 d . . . . .
H11 H 0.505232 0.885278 0.653753 0.055 Uiso 1 1 calc R U . . .
C12 C 0.7716(4) 1.0530(3) 0.7555(3) 0.0358(8) Uani 1 1 d . . . . .
C13 C 0.8932(4) 1.0517(3) 0.7655(3) 0.0326(8) Uani 1 1 d . . . . .
C14 C 0.8463(4) 0.7235(3) 0.6398(3) 0.0333(8) Uani 1 1 d . . . . .
C15 C 0.8849(4) 0.6869(3) 0.5693(3) 0.0405(9) Uani 1 1 d . . . . .
H15 H 0.869950 0.715944 0.521156 0.049 Uiso 1 1 calc R U . . .
C16 C 0.9470(5) 0.6061(4) 0.5687(4) 0.0514(12) Uani 1 1 d . . . . .
H16 H 0.975638 0.582827 0.520688 0.062 Uiso 1 1 calc R U . . .
C17 C 0.9670(5) 0.5599(4) 0.6362(4) 0.0536(12) Uani 1 1 d . . . . .
H17 H 1.008149 0.504942 0.633718 0.064 Uiso 1 1 calc R U . . .
C18 C 0.9268(4) 0.5938(4) 0.7083(4) 0.0464(11) Uani 1 1 d . . . . .
C19 C 0.9444(5) 0.5511(4) 0.7816(4) 0.0579(14) Uani 1 1 d . . . . .
H19 H 0.985678 0.496316 0.782131 0.069 Uiso 1 1 calc R U . . .
C20 C 0.9044(5) 0.5861(4) 0.8497(4) 0.0571(14) Uani 1 1 d . . . . .
H20 H 0.916756 0.554868 0.896540 0.068 Uiso 1 1 calc R U . . .
C21 C 0.8431(5) 0.6702(4) 0.8525(3) 0.0501(12) Uani 1 1 d . . . . .
C22 C 0.7990(5) 0.7121(4) 0.9209(4) 0.0592(15) Uani 1 1 d . . . . .
H22 H 0.806746 0.683341 0.969077 0.071 Uiso 1 1 calc R U . . .
C23 C 0.7452(6) 0.7940(5) 0.9183(4) 0.0608(15) Uani 1 1 d . . . . .
H23 H 0.716844 0.823386 0.965154 0.073 Uiso 1 1 calc R U . . .
C24 C 0.7318(5) 0.8349(4) 0.8454(3) 0.0452(10) Uani 1 1 d . . . . .
H24 H 0.693987 0.891902 0.843819 0.054 Uiso 1 1 calc R U . . .
C25 C 0.8273(4) 0.7139(3) 0.7824(3) 0.0381(9) Uani 1 1 d . . . . .
C26 C 0.8675(4) 0.6765(3) 0.7092(3) 0.0385(9) Uani 1 1 d . . . . .
C27 C 0.7454(4) 0.8506(3) 0.5455(3) 0.0313(8) Uani 1 1 d . . . . .
C28 C 0.8217(4) 0.9191(3) 0.5205(3) 0.0349(8) Uani 1 1 d . . . . .
H28 H 0.893840 0.971797 0.565345 0.042 Uiso 1 1 calc R U . . .
C29 C 0.7934(4) 0.9112(4) 0.4291(3) 0.0402(9) Uani 1 1 d . . . . .
H29 H 0.846578 0.959247 0.413161 0.048 Uiso 1 1 calc R U . . .
C30 C 0.6907(4) 0.8357(4) 0.3626(3) 0.0408(9) Uani 1 1 d . . . . .
H30 H 0.674343 0.831007 0.301207 0.049 Uiso 1 1 calc R U . . .
C31 C 0.6089(4) 0.7648(3) 0.3847(3) 0.0367(9) Uani 1 1 d . . . . .
C32 C 0.5008(4) 0.6823(4) 0.3190(3) 0.0415(9) Uani 1 1 d . . . . .
H32 H 0.482697 0.673165 0.256594 0.050 Uiso 1 1 calc R U . . .
C33 C 0.4235(4) 0.6168(4) 0.3433(3) 0.0427(10) Uani 1 1 d . . . . .
H33 H 0.351732 0.563981 0.298043 0.051 Uiso 1 1 calc R U . . .
C34 C 0.4498(4) 0.6271(3) 0.4376(3) 0.0368(9) Uani 1 1 d . . . . .
C35 C 0.3748(4) 0.5621(3) 0.4684(3) 0.0411(10) Uani 1 1 d . . . . .
H35 H 0.300797 0.508765 0.426879 0.049 Uiso 1 1 calc R U . . .
C36 C 0.4102(4) 0.5770(3) 0.5595(3) 0.0405(9) Uani 1 1 d . . . . .
H36 H 0.359852 0.534942 0.581412 0.049 Uiso 1 1 calc R U . . .
C37 C 0.5208(4) 0.6544(3) 0.6199(3) 0.0372(9) Uani 1 1 d . . . . .
H37 H 0.545696 0.662263 0.682418 0.045 Uiso 1 1 calc R U . . .
C38 C 0.5565(4) 0.7041(3) 0.5016(3) 0.0315(8) Uani 1 1 d . . . . .
C39 C 0.6376(4) 0.7744(3) 0.4765(3) 0.0317(8) Uani 1 1 d . . . . .
C44 C 0.1163(7) 0.9096(6) 0.9697(5) 0.0764(19) Uani 1 1 d . . . . .
H44A H 0.072151 0.869478 0.904790 0.115 Uiso 1 1 calc R U . . .
H44B H 0.113254 0.985811 0.983465 0.115 Uiso 1 1 calc R U . . .
H44C H 0.078365 0.874580 1.004740 0.115 Uiso 1 1 calc R U . . .
C45 C 0.2543(7) 0.8011(6) 0.9653(6) 0.081(2) Uani 1 1 d . . . . .
H45A H 0.195459 0.750325 0.978858 0.098 Uiso 1 1 calc R U . . .
H45B H 0.337317 0.803921 1.002277 0.098 Uiso 1 1 calc R U . . .
C46 C 0.2371(8) 0.7555(5) 0.8689(6) 0.084(2) Uani 1 1 d . . . . .
H46A H 0.245214 0.680096 0.854762 0.101 Uiso 1 1 calc R U . . .
H46B H 0.154649 0.752149 0.830564 0.101 Uiso 1 1 calc R U . . .
C47 C 0.3123(12) 0.7871(9) 0.7577(8) 0.122(4) Uani 1 1 d . . . . .
H47A H 0.229193 0.781503 0.720870 0.182 Uiso 1 1 calc R U . . .
H47B H 0.326082 0.714656 0.742085 0.182 Uiso 1 1 calc R U . . .
H47C H 0.370930 0.838901 0.745951 0.182 Uiso 1 1 calc R U . . .
C40' C 1.1751(19) 0.387(2) 0.6999(16) 0.051(4) Uani 0.247(8) 1 d D U P A 2
H40D H 1.229107 0.436432 0.682765 0.077 Uiso 0.247(8) 1 calc R U P A 2
H40E H 1.215297 0.334150 0.718220 0.077 Uiso 0.247(8) 1 calc R U P A 2
H40F H 1.157075 0.429911 0.750501 0.077 Uiso 0.247(8) 1 calc R U P A 2
O10' O 1.0652(18) 0.330(2) 0.6250(19) 0.064(5) Uani 0.247(8) 1 d D U P A 2
C41' C 0.9827(18) 0.2557(18) 0.641(2) 0.063(4) Uani 0.247(8) 1 d D U P A 2
H41C H 0.981081 0.289611 0.702003 0.076 Uiso 0.247(8) 1 calc R U P A 2
H41D H 1.011476 0.190146 0.641160 0.076 Uiso 0.247(8) 1 calc R U P A 2
C42' C 0.8571(17) 0.220(2) 0.574(2) 0.072(4) Uani 0.247(8) 1 d D U P A 2
H42C H 0.832655 0.285563 0.565761 0.086 Uiso 0.247(8) 1 calc R U P A 2
H42D H 0.855241 0.174379 0.514587 0.086 Uiso 0.247(8) 1 calc R U P A 2
O11' O 0.7735(18) 0.1598(19) 0.6007(15) 0.097(7) Uani 0.247(8) 1 d D . P A 2
C43' C 0.649(2) 0.126(8) 0.544(5) 0.083(12) Uani 0.247(8) 1 d D U P A 2
H43D H 0.631967 0.056692 0.495320 0.124 Uiso 0.247(8) 1 calc R U P A 2
H43E H 0.631692 0.182346 0.517655 0.124 Uiso 0.247(8) 1 calc R U P A 2
H43F H 0.597894 0.114936 0.579732 0.124 Uiso 0.247(8) 1 calc R U P A 2
N7 N 0.5338(13) 0.9625(11) 1.0015(11) 0.109(5) Uani 0.5 1 d . . P B -1
H7A H 0.549665 0.925618 1.040629 0.164 Uiso 0.5 1 d R U P B -1
H7B H 0.468435 0.917618 0.952899 0.164 Uiso 0.5 1 d R U P B -1
H7C H 0.517955 1.024568 1.027279 0.164 Uiso 0.5 1 d R U P B -1
H7D H 0.598315 0.980428 0.984999 0.164 Uiso 0.5 1 d R U P B -1

loop_
_atom_site_aniso_label
_atom_site_aniso_U_11
_atom_site_aniso_U_22
_atom_site_aniso_U_33
_atom_site_aniso_U_23
_atom_site_aniso_U_13
_atom_site_aniso_U_12
Ce1 0.0501(2) 0.03428(18) 0.0354(2) 0.00665(14) 0.02409(16) 0.00011(14)
Fe1 0.0360(3) 0.0233(3) 0.0268(3) 0.0078(2) 0.0137(3) 0.0041(2)
O1 0.0554(19) 0.0282(14) 0.054(2) 0.0039(14) 0.0263(16) -0.0040(13)
O2 0.0543(17) 0.0279(14) 0.0417(17) 0.0065(12) 0.0243(15) 0.0042(12)
O3 0.0482(18) 0.0376(16) 0.057(2) 0.0105(15) 0.0191(16) 0.0068(13)
O4 0.058(2) 0.0526(19) 0.0408(19) 0.0092(16) 0.0257(16) 0.0006(16)
O5 0.067(2) 0.0426(17) 0.048(2) 0.0080(15) 0.0345(18) 0.0037(15)
O6 0.0505(19) 0.0438(19) 0.074(3) -0.0044(18) 0.0291(19) -0.0011(15)
O7 0.062(2) 0.0431(17) 0.0421(19) 0.0073(15) 0.0267(17) 0.0011(15)
O8 0.068(2) 0.053(2) 0.047(2) 0.0195(17) 0.0301(18) 0.0062(17)
O9 0.108(3) 0.074(3) 0.063(3) 0.041(2) 0.048(3) 0.025(3)
C40 0.072(5) 0.060(5) 0.065(5) 0.028(4) 0.015(4) 0.025(4)
O10 0.071(4) 0.052(3) 0.089(4) 0.037(3) 0.010(4) 0.013(4)
C41 0.073(5) 0.051(4) 0.087(5) 0.035(4) 0.026(4) 0.012(4)
C42 0.063(4) 0.074(5) 0.093(6) 0.043(5) 0.014(4) 0.004(4)
O11 0.082(4) 0.090(5) 0.077(4) 0.042(4) 0.006(3) -0.024(3)
C43 0.065(5) 0.065(9) 0.079(8) 0.034(8) 0.031(4) 0.021(4)
O12 0.080(3) 0.056(2) 0.089(4) 0.027(2) 0.025(3) -0.002(2)
O13 0.116(4) 0.070(3) 0.112(5) 0.038(3) 0.062(4) 0.002(3)
N1 0.0433(18) 0.0287(16) 0.0354(18) 0.0089(14) 0.0195(15) 0.0081(14)
N2 0.0460(19) 0.0329(17) 0.0292(17) 0.0117(14) 0.0133(15) -0.0006(14)
N3 0.0400(17) 0.0256(15) 0.0301(17) 0.0080(13) 0.0143(14) 0.0047(13)
N4 0.049(2) 0.0309(17) 0.043(2) 0.0106(16) 0.0210(17) 0.0023(15)
N5 0.046(2) 0.0334(18) 0.050(2) -0.0051(17) 0.0241(18) -0.0065(15)
N6 0.080(3) 0.042(2) 0.045(2) 0.0165(19) 0.037(2) 0.008(2)
C1 0.044(2) 0.0308(19) 0.0278(19) 0.0117(16) 0.0158(17) 0.0076(16)
C2 0.041(2) 0.037(2) 0.039(2) 0.0146(18) 0.0168(18) 0.0091(17)
C3 0.041(2) 0.043(2) 0.041(2) 0.013(2) 0.0134(19) 0.0049(18)
C4 0.044(2) 0.034(2) 0.036(2) 0.0059(18) 0.0118(19) -0.0037(17)
C5 0.052(2) 0.0316(19) 0.029(2) 0.0092(17) 0.0173(19) 0.0043(17)
C6 0.063(3) 0.0252(19) 0.039(2) 0.0036(18) 0.018(2) 0.0005(18)
C7 0.071(3) 0.031(2) 0.047(3) 0.013(2) 0.029(2) 0.015(2)
C8 0.057(3) 0.0293(19) 0.038(2) 0.0105(17) 0.025(2) 0.0108(18)
C9 0.070(3) 0.042(2) 0.057(3) 0.017(2) 0.038(3) 0.025(2)
C10 0.054(3) 0.045(3) 0.070(4) 0.018(3) 0.033(3) 0.019(2)
C11 0.048(2) 0.041(2) 0.055(3) 0.015(2) 0.028(2) 0.0143(19)
C12 0.050(2) 0.0308(19) 0.032(2) 0.0125(16) 0.0209(18) 0.0096(17)
C13 0.044(2) 0.0265(17) 0.0263(19) 0.0096(15) 0.0141(17) 0.0057(15)
C14 0.040(2) 0.0222(16) 0.036(2) 0.0105(16) 0.0136(17) 0.0043(14)
C15 0.052(2) 0.033(2) 0.042(2) 0.0141(18) 0.022(2) 0.0167(18)
C16 0.069(3) 0.043(2) 0.054(3) 0.018(2) 0.031(3) 0.026(2)
C17 0.064(3) 0.036(2) 0.062(3) 0.017(2) 0.019(3) 0.021(2)
C18 0.051(2) 0.030(2) 0.050(3) 0.017(2) 0.006(2) 0.0077(18)
C19 0.068(3) 0.035(2) 0.060(3) 0.024(2) 0.004(3) 0.010(2)
C20 0.066(3) 0.040(2) 0.048(3) 0.025(2) 0.000(2) -0.003(2)
C21 0.062(3) 0.036(2) 0.034(2) 0.0151(19) 0.004(2) -0.008(2)
C22 0.077(3) 0.049(3) 0.036(3) 0.021(2) 0.015(2) -0.017(2)
C23 0.086(4) 0.052(3) 0.034(3) 0.012(2) 0.026(3) -0.005(3)
C24 0.061(3) 0.040(2) 0.031(2) 0.0099(19) 0.023(2) 0.001(2)
C25 0.046(2) 0.0252(18) 0.030(2) 0.0080(16) 0.0041(17) -0.0040(16)
C26 0.044(2) 0.0278(18) 0.036(2) 0.0133(17) 0.0089(18) 0.0012(16)
C27 0.041(2) 0.0295(18) 0.0285(19) 0.0126(15) 0.0167(16) 0.0116(15)
C28 0.044(2) 0.0309(19) 0.036(2) 0.0159(17) 0.0199(18) 0.0079(16)
C29 0.051(2) 0.036(2) 0.041(2) 0.0193(19) 0.023(2) 0.0116(18)
C30 0.054(2) 0.042(2) 0.035(2) 0.0171(19) 0.021(2) 0.0176(19)
C31 0.046(2) 0.0314(19) 0.035(2) 0.0123(17) 0.0162(18) 0.0137(17)
C32 0.053(2) 0.040(2) 0.029(2) 0.0099(18) 0.0138(19) 0.0129(19)
C33 0.047(2) 0.039(2) 0.034(2) 0.0076(18) 0.0089(19) 0.0086(18)
C34 0.042(2) 0.0295(19) 0.037(2) 0.0109(17) 0.0120(18) 0.0094(16)
C35 0.041(2) 0.0282(19) 0.048(3) 0.0100(18) 0.014(2) 0.0022(16)
C36 0.044(2) 0.0298(19) 0.043(2) 0.0112(18) 0.0150(19) 0.0021(17)
C37 0.041(2) 0.0326(19) 0.039(2) 0.0154(18) 0.0177(18) 0.0041(16)
C38 0.0378(19) 0.0272(17) 0.0284(19) 0.0089(15) 0.0103(16) 0.0100(15)
C39 0.041(2) 0.0257(17) 0.0296(19) 0.0100(15) 0.0131(16) 0.0110(15)
C44 0.084(4) 0.056(3) 0.065(4) 0.017(3) 0.013(3) -0.005(3)
C45 0.078(4) 0.071(4) 0.105(6) 0.047(4) 0.036(4) 0.014(3)
C46 0.095(5) 0.051(3) 0.116(7) 0.035(4) 0.056(5) 0.008(3)
C47 0.164(10) 0.093(6) 0.134(10) 0.042(6) 0.091(8) 0.034(6)
C40' 0.055(9) 0.047(10) 0.064(10) 0.020(9) 0.031(7) 0.024(7)
O10' 0.068(8) 0.053(6) 0.076(7) 0.036(6) 0.019(7) 0.017(7)
C41' 0.068(6) 0.044(6) 0.083(7) 0.036(6) 0.018(6) 0.021(5)
C42' 0.065(7) 0.061(7) 0.089(7) 0.041(6) 0.017(6) 0.014(6)
O11' 0.092(10) 0.091(15) 0.083(14) 0.031(12) 0.019(9) -0.014(10)
C43' 0.086(10) 0.063(18) 0.085(17) 0.016(16) 0.028(12) 0.006(14)
N7 0.109(11) 0.075(9) 0.097(10) 0.030(8) 0.013(9) -0.038(7)

_geom_special_details            
;
 All esds (except the esd in the dihedral angle between two l.s. planes)
 are estimated using the full covariance matrix.  The cell esds are taken
 into account individually in the estimation of esds in distances, angles
 and torsion angles; correlations between esds in cell parameters are only
 used when they are defined by crystal symmetry.  An approximate (isotropic)
 treatment of cell esds is used for estimating esds involving l.s. planes.
;
loop_
_geom_bond_atom_site_label_1
_geom_bond_atom_site_label_2
_geom_bond_distance
_geom_bond_site_symmetry_2
_geom_bond_publ_flag
Ce1 O1 2.646(3) 2_667 ?
Ce1 O1 2.646(3) . ?
Ce1 O2 2.619(3) 2_667 ?
Ce1 O2 2.619(3) . ?
Ce1 O4 2.656(4) 2_667 ?
Ce1 O4 2.656(4) . ?
Ce1 O5 2.678(3) . ?
Ce1 O5 2.678(3) 2_667 ?
Ce1 O7 2.608(3) 2_667 ?
Ce1 O7 2.608(3) . ?
Ce1 O8 2.607(4) . ?
Ce1 O8 2.607(4) 2_667 ?
Fe1 N1 2.047(3) . ?
Fe1 N2 2.051(4) . ?
Fe1 N3 2.054(3) . ?
Fe1 C1 1.971(4) . ?
Fe1 C14 1.973(4) . ?
Fe1 C27 1.973(4) . ?
O1 N4 1.259(5) . ?
O2 N4 1.274(5) . ?
O3 N4 1.221(5) . ?
O4 N5 1.262(6) . ?
O5 N5 1.257(5) . ?
O6 N5 1.244(5) . ?
O7 N6 1.268(6) . ?
O8 N6 1.269(6) . ?
O9 N6 1.230(6) . ?
C40 H40A 0.9800 . ?
C40 H40B 0.9800 . ?
C40 H40C 0.9800 . ?
C40 O10 1.403(10) . ?
O10 C41 1.387(10) . ?
C41 H41A 0.9900 . ?
C41 H41B 0.9900 . ?
C41 C42 1.463(13) . ?
C42 H42A 0.9900 . ?
C42 H42B 0.9900 . ?
C42 O11 1.375(9) . ?
O11 C43 1.417(14) . ?
C43 H43A 0.9800 . ?
C43 H43B 0.9800 . ?
C43 H43C 0.9800 . ?
O12 C44 1.414(9) . ?
O12 C45 1.428(9) . ?
O13 C46 1.433(8) . ?
O13 C47 1.415(12) . ?
N1 C11 1.332(6) . ?
N1 C12 1.367(6) . ?
N2 C24 1.333(6) . ?
N2 C25 1.375(6) . ?
N3 C37 1.336(5) . ?
N3 C38 1.367(5) . ?
C1 C2 1.371(6) . ?
C1 C13 1.415(6) . ?
C2 H2 0.9500 . ?
C2 C3 1.409(6) . ?
C3 H3 0.9500 . ?
C3 C4 1.382(7) . ?
C4 H4 0.9500 . ?
C4 C5 1.402(6) . ?
C5 C6 1.442(6) . ?
C5 C13 1.413(6) . ?
C6 H6 0.9500 . ?
C6 C7 1.350(7) . ?
C7 H7 0.9500 . ?
C7 C8 1.436(7) . ?
C8 C9 1.404(7) . ?
C8 C12 1.406(6) . ?
C9 H9 0.9500 . ?
C9 C10 1.367(8) . ?
C10 H10 0.9500 . ?
C10 C11 1.407(7) . ?
C11 H11 0.9500 . ?
C12 C13 1.422(6) . ?
C14 C15 1.373(6) . ?
C14 C26 1.416(6) . ?
C15 H15 0.9500 . ?
C15 C16 1.411(6) . ?
C16 H16 0.9500 . ?
C16 C17 1.379(8) . ?
C17 H17 0.9500 . ?
C17 C18 1.402(8) . ?
C18 C19 1.433(7) . ?
C18 C26 1.409(6) . ?
C19 H19 0.9500 . ?
C19 C20 1.347(9) . ?
C20 H20 0.9500 . ?
C20 C21 1.440(8) . ?
C21 C22 1.404(8) . ?
C21 C25 1.396(6) . ?
C22 H22 0.9500 . ?
C22 C23 1.362(9) . ?
C23 H23 0.9500 . ?
C23 C24 1.415(7) . ?
C24 H24 0.9500 . ?
C25 C26 1.424(7) . ?
C27 C28 1.382(5) . ?
C27 C39 1.419(6) . ?
C28 H28 0.9500 . ?
C28 C29 1.406(6) . ?
C29 H29 0.9500 . ?
C29 C30 1.368(7) . ?
C30 H30 0.9500 . ?
C30 C31 1.413(6) . ?
C31 C32 1.433(6) . ?
C31 C39 1.406(6) . ?
C32 H32 0.9500 . ?
C32 C33 1.359(7) . ?
C33 H33 0.9500 . ?
C33 C34 1.449(6) . ?
C34 C35 1.410(6) . ?
C34 C38 1.389(6) . ?
C35 H35 0.9500 . ?
C35 C36 1.375(7) . ?
C36 H36 0.9500 . ?
C36 C37 1.402(6) . ?
C37 H37 0.9500 . ?
C38 C39 1.434(5) . ?
C44 H44A 0.9800 . ?
C44 H44B 0.9800 . ?
C44 H44C 0.9800 . ?
C45 H45A 0.9900 . ?
C45 H45B 0.9900 . ?
C45 C46 1.472(11) . ?
C46 H46A 0.9900 . ?
C46 H46B 0.9900 . ?
C47 H47A 0.9800 . ?
C47 H47B 0.9800 . ?
C47 H47C 0.9800 . ?
C40' H40D 0.9800 . ?
C40' H40E 0.9800 . ?
C40' H40F 0.9800 . ?
C40' O10' 1.415(17) . ?
O10' C41' 1.383(16) . ?
C41' H41C 0.9900 . ?
C41' H41D 0.9900 . ?
C41' C42' 1.48(2) . ?
C42' H42C 0.9900 . ?
C42' H42D 0.9900 . ?
C42' O11' 1.401(16) . ?
O11' C43' 1.41(2) . ?
C43' H43D 0.9800 . ?
C43' H43E 0.9800 . ?
C43' H43F 0.9800 . ?
N7 H7A 0.9000 . ?
N7 H7B 0.9000 . ?
N7 H7C 0.8999 . ?
N7 H7D 0.9002 . ?

loop_
_geom_angle_atom_site_label_1
_geom_angle_atom_site_label_2
_geom_angle_atom_site_label_3
_geom_angle
_geom_angle_site_symmetry_1
_geom_angle_site_symmetry_3
_geom_angle_publ_flag
O1 Ce1 O1 180.0 . 2_667 ?
O1 Ce1 O4 64.24(11) . 2_667 ?
O1 Ce1 O4 115.76(11) 2_667 2_667 ?
O1 Ce1 O4 115.76(11) . . ?
O1 Ce1 O4 64.24(11) 2_667 . ?
O1 Ce1 O5 113.81(10) 2_667 2_667 ?
O1 Ce1 O5 66.19(10) 2_667 . ?
O1 Ce1 O5 113.81(10) . . ?
O1 Ce1 O5 66.19(10) . 2_667 ?
O2 Ce1 O1 48.36(9) 2_667 2_667 ?
O2 Ce1 O1 131.64(9) 2_667 . ?
O2 Ce1 O1 48.36(9) . . ?
O2 Ce1 O1 131.64(9) . 2_667 ?
O2 Ce1 O2 180.0 2_667 . ?
O2 Ce1 O4 70.02(10) 2_667 2_667 ?
O2 Ce1 O4 70.02(10) . . ?
O2 Ce1 O4 109.98(10) . 2_667 ?
O2 Ce1 O4 109.98(10) 2_667 . ?
O2 Ce1 O5 107.96(11) 2_667 . ?
O2 Ce1 O5 107.96(10) . 2_667 ?
O2 Ce1 O5 72.04(11) . . ?
O2 Ce1 O5 72.04(11) 2_667 2_667 ?
O4 Ce1 O4 180.00(16) . 2_667 ?
O4 Ce1 O5 47.83(11) 2_667 2_667 ?
O4 Ce1 O5 132.17(11) . 2_667 ?
O4 Ce1 O5 132.17(11) 2_667 . ?
O4 Ce1 O5 47.82(11) . . ?
O5 Ce1 O5 180.0 . 2_667 ?
O7 Ce1 O1 112.78(12) . 2_667 ?
O7 Ce1 O1 112.79(12) 2_667 . ?
O7 Ce1 O1 67.22(12) . . ?
O7 Ce1 O1 67.21(12) 2_667 2_667 ?
O7 Ce1 O2 68.97(11) . . ?
O7 Ce1 O2 68.97(11) 2_667 2_667 ?
O7 Ce1 O2 111.03(11) . 2_667 ?
O7 Ce1 O2 111.03(11) 2_667 . ?
O7 Ce1 O4 70.06(11) . 2_667 ?
O7 Ce1 O4 109.94(11) . . ?
O7 Ce1 O4 70.06(11) 2_667 . ?
O7 Ce1 O4 109.95(11) 2_667 2_667 ?
O7 Ce1 O5 66.62(11) . . ?
O7 Ce1 O5 113.38(11) . 2_667 ?
O7 Ce1 O5 66.62(11) 2_667 2_667 ?
O7 Ce1 O5 113.38(11) 2_667 . ?
O7 Ce1 O7 180.00(16) . 2_667 ?
O8 Ce1 O1 111.14(12) . . ?
O8 Ce1 O1 68.86(12) 2_667 . ?
O8 Ce1 O1 111.14(12) 2_667 2_667 ?
O8 Ce1 O1 68.86(12) . 2_667 ?
O8 Ce1 O2 65.53(11) 2_667 . ?
O8 Ce1 O2 114.46(11) . . ?
O8 Ce1 O2 114.47(11) 2_667 2_667 ?
O8 Ce1 O2 65.54(11) . 2_667 ?
O8 Ce1 O4 108.95(12) . . ?
O8 Ce1 O4 71.04(12) 2_667 . ?
O8 Ce1 O4 108.96(12) 2_667 2_667 ?
O8 Ce1 O4 71.04(12) . 2_667 ?
O8 Ce1 O5 114.17(12) 2_667 . ?
O8 Ce1 O5 114.17(12) . 2_667 ?
O8 Ce1 O5 65.83(12) 2_667 2_667 ?
O8 Ce1 O5 65.83(12) . . ?
O8 Ce1 O7 49.30(12) . . ?
O8 Ce1 O7 130.70(12) . 2_667 ?
O8 Ce1 O7 130.70(12) 2_667 . ?
O8 Ce1 O7 49.30(12) 2_667 2_667 ?
O8 Ce1 O8 180.0 2_667 . ?
N1 Fe1 N2 91.24(15) . . ?
N1 Fe1 N3 93.56(14) . . ?
N2 Fe1 N3 92.11(14) . . ?
C1 Fe1 N1 84.32(16) . . ?
C1 Fe1 N2 92.48(15) . . ?
C1 Fe1 N3 174.98(15) . . ?
C1 Fe1 C14 90.59(17) . . ?
C1 Fe1 C27 91.38(17) . . ?
C14 Fe1 N1 173.09(17) . . ?
C14 Fe1 N2 84.29(16) . . ?
C14 Fe1 N3 91.88(15) . . ?
C14 Fe1 C27 89.36(17) . . ?
C27 Fe1 N1 95.43(15) . . ?
C27 Fe1 N2 172.60(15) . . ?
C27 Fe1 N3 84.28(15) . . ?
N4 O1 Ce1 97.0(2) . . ?
N4 O2 Ce1 97.9(2) . . ?
N5 O4 Ce1 96.6(3) . . ?
N5 O5 Ce1 95.7(3) . . ?
N6 O7 Ce1 96.1(3) . . ?
N6 O8 Ce1 96.1(3) . . ?
H40A C40 H40B 109.5 . . ?
H40A C40 H40C 109.5 . . ?
H40B C40 H40C 109.5 . . ?
O10 C40 H40A 109.5 . . ?
O10 C40 H40B 109.5 . . ?
O10 C40 H40C 109.5 . . ?
C41 O10 C40 115.7(8) . . ?
O10 C41 H41A 109.5 . . ?
O10 C41 H41B 109.5 . . ?
O10 C41 C42 110.7(7) . . ?
H41A C41 H41B 108.1 . . ?
C42 C41 H41A 109.5 . . ?
C42 C41 H41B 109.5 . . ?
C41 C42 H42A 107.2 . . ?
C41 C42 H42B 107.2 . . ?
H42A C42 H42B 106.9 . . ?
O11 C42 C41 120.3(8) . . ?
O11 C42 H42A 107.2 . . ?
O11 C42 H42B 107.2 . . ?
C42 O11 C43 118.0(11) . . ?
O11 C43 H43A 109.5 . . ?
O11 C43 H43B 109.5 . . ?
O11 C43 H43C 109.5 . . ?
H43A C43 H43B 109.5 . . ?
H43A C43 H43C 109.5 . . ?
H43B C43 H43C 109.5 . . ?
C44 O12 C45 114.3(5) . . ?
C47 O13 C46 110.9(7) . . ?
C11 N1 Fe1 130.2(3) . . ?
C11 N1 C12 118.7(4) . . ?
C12 N1 Fe1 111.0(3) . . ?
C24 N2 Fe1 129.9(3) . . ?
C24 N2 C25 119.0(4) . . ?
C25 N2 Fe1 111.0(3) . . ?
C37 N3 Fe1 130.0(3) . . ?
C37 N3 C38 118.7(4) . . ?
C38 N3 Fe1 111.2(3) . . ?
O1 N4 O2 116.8(4) . . ?
O3 N4 O1 122.1(4) . . ?
O3 N4 O2 121.2(4) . . ?
O5 N5 O4 118.3(4) . . ?
O6 N5 O4 120.6(4) . . ?
O6 N5 O5 121.1(5) . . ?
O7 N6 Ce1 59.2(2) . . ?
O7 N6 O8 118.0(4) . . ?
O8 N6 Ce1 59.2(3) . . ?
O9 N6 Ce1 175.3(4) . . ?
O9 N6 O7 121.7(5) . . ?
O9 N6 O8 120.2(5) . . ?
C2 C1 Fe1 131.4(3) . . ?
C2 C1 C13 118.6(4) . . ?
C13 C1 Fe1 110.0(3) . . ?
C1 C2 H2 119.8 . . ?
C1 C2 C3 120.4(4) . . ?
C3 C2 H2 119.8 . . ?
C2 C3 H3 119.5 . . ?
C4 C3 C2 121.1(4) . . ?
C4 C3 H3 119.5 . . ?
C3 C4 H4 119.9 . . ?
C3 C4 C5 120.2(4) . . ?
C5 C4 H4 119.9 . . ?
C4 C5 C6 124.2(4) . . ?
C4 C5 C13 118.0(4) . . ?
C13 C5 C6 117.8(4) . . ?
C5 C6 H6 118.8 . . ?
C7 C6 C5 122.3(4) . . ?
C7 C6 H6 118.8 . . ?
C6 C7 H7 119.6 . . ?
C6 C7 C8 120.8(4) . . ?
C8 C7 H7 119.6 . . ?
C9 C8 C7 125.2(4) . . ?
C9 C8 C12 117.0(4) . . ?
C12 C8 C7 117.8(4) . . ?
C8 C9 H9 119.7 . . ?
C10 C9 C8 120.5(4) . . ?
C10 C9 H9 119.7 . . ?
C9 C10 H10 120.5 . . ?
C9 C10 C11 119.0(5) . . ?
C11 C10 H10 120.5 . . ?
N1 C11 C10 122.2(5) . . ?
N1 C11 H11 118.9 . . ?
C10 C11 H11 118.9 . . ?
N1 C12 C8 122.5(4) . . ?
N1 C12 C13 115.7(4) . . ?
C8 C12 C13 121.7(4) . . ?
C1 C13 C12 118.8(4) . . ?
C5 C13 C1 121.7(4) . . ?
C5 C13 C12 119.5(4) . . ?
C15 C14 Fe1 131.2(3) . . ?
C15 C14 C26 118.6(4) . . ?
C26 C14 Fe1 110.2(3) . . ?
C14 C15 H15 120.2 . . ?
C14 C15 C16 119.7(4) . . ?
C16 C15 H15 120.2 . . ?
C15 C16 H16 119.2 . . ?
C17 C16 C15 121.6(5) . . ?
C17 C16 H16 119.2 . . ?
C16 C17 H17 119.9 . . ?
C16 C17 C18 120.2(4) . . ?
C18 C17 H17 119.9 . . ?
C17 C18 C19 124.0(5) . . ?
C17 C18 C26 117.6(4) . . ?
C26 C18 C19 118.3(5) . . ?
C18 C19 H19 118.9 . . ?
C20 C19 C18 122.1(5) . . ?
C20 C19 H19 118.9 . . ?
C19 C20 H20 119.5 . . ?
C19 C20 C21 120.9(5) . . ?
C21 C20 H20 119.5 . . ?
C22 C21 C20 124.9(5) . . ?
C25 C21 C20 117.5(5) . . ?
C25 C21 C22 117.6(5) . . ?
C21 C22 H22 120.0 . . ?
C23 C22 C21 120.1(5) . . ?
C23 C22 H22 120.0 . . ?
C22 C23 H23 120.1 . . ?
C22 C23 C24 119.7(5) . . ?
C24 C23 H23 120.1 . . ?
N2 C24 C23 121.3(5) . . ?
N2 C24 H24 119.4 . . ?
C23 C24 H24 119.4 . . ?
N2 C25 C21 122.2(5) . . ?
N2 C25 C26 115.6(4) . . ?
C21 C25 C26 122.2(4) . . ?
C14 C26 C25 118.8(4) . . ?
C18 C26 C14 122.2(4) . . ?
C18 C26 C25 118.9(4) . . ?
C28 C27 Fe1 131.9(3) . . ?
C28 C27 C39 117.9(4) . . ?
C39 C27 Fe1 110.2(3) . . ?
C27 C28 H28 119.7 . . ?
C27 C28 C29 120.5(4) . . ?
C29 C28 H28 119.7 . . ?
C28 C29 H29 119.4 . . ?
C30 C29 C28 121.3(4) . . ?
C30 C29 H29 119.4 . . ?
C29 C30 H30 119.8 . . ?
C29 C30 C31 120.4(4) . . ?
C31 C30 H30 119.8 . . ?
C30 C31 C32 123.8(4) . . ?
C39 C31 C30 117.6(4) . . ?
C39 C31 C32 118.6(4) . . ?
C31 C32 H32 119.0 . . ?
C33 C32 C31 121.9(4) . . ?
C33 C32 H32 119.0 . . ?
C32 C33 H33 119.8 . . ?
C32 C33 C34 120.5(4) . . ?
C34 C33 H33 119.8 . . ?
C35 C34 C33 124.0(4) . . ?
C38 C34 C33 118.1(4) . . ?
C38 C34 C35 117.9(4) . . ?
C34 C35 H35 120.5 . . ?
C36 C35 C34 119.1(4) . . ?
C36 C35 H35 120.5 . . ?
C35 C36 H36 120.0 . . ?
C35 C36 C37 119.9(4) . . ?
C37 C36 H36 120.0 . . ?
N3 C37 C36 121.6(4) . . ?
N3 C37 H37 119.2 . . ?
C36 C37 H37 119.2 . . ?
N3 C38 C34 122.7(4) . . ?
N3 C38 C39 115.6(3) . . ?
C34 C38 C39 121.7(4) . . ?
C27 C39 C38 118.5(4) . . ?
C31 C39 C27 122.2(4) . . ?
C31 C39 C38 119.3(4) . . ?
O12 C44 H44A 109.5 . . ?
O12 C44 H44B 109.5 . . ?
O12 C44 H44C 109.5 . . ?
H44A C44 H44B 109.5 . . ?
H44A C44 H44C 109.5 . . ?
H44B C44 H44C 109.5 . . ?
O12 C45 H45A 108.5 . . ?
O12 C45 H45B 108.5 . . ?
O12 C45 C46 114.9(6) . . ?
H45A C45 H45B 107.5 . . ?
C46 C45 H45A 108.5 . . ?
C46 C45 H45B 108.5 . . ?
O13 C46 C45 108.6(6) . . ?
O13 C46 H46A 110.0 . . ?
O13 C46 H46B 110.0 . . ?
C45 C46 H46A 110.0 . . ?
C45 C46 H46B 110.0 . . ?
H46A C46 H46B 108.3 . . ?
O13 C47 H47A 109.5 . . ?
O13 C47 H47B 109.5 . . ?
O13 C47 H47C 109.5 . . ?
H47A C47 H47B 109.5 . . ?
H47A C47 H47C 109.5 . . ?
H47B C47 H47C 109.5 . . ?
H40D C40' H40E 109.5 . . ?
H40D C40' H40F 109.5 . . ?
H40E C40' H40F 109.5 . . ?
O10' C40' H40D 109.5 . . ?
O10' C40' H40E 109.5 . . ?
O10' C40' H40F 109.5 . . ?
C41' O10' C40' 114.4(19) . . ?
O10' C41' H41C 108.7 . . ?
O10' C41' H41D 108.7 . . ?
O10' C41' C42' 114.0(18) . . ?
H41C C41' H41D 107.6 . . ?
C42' C41' H41C 108.7 . . ?
C42' C41' H41D 108.7 . . ?
C41' C42' H42C 109.3 . . ?
C41' C42' H42D 109.3 . . ?
H42C C42' H42D 107.9 . . ?
O11' C42' C41' 111.8(19) . . ?
O11' C42' H42C 109.3 . . ?
O11' C42' H42D 109.3 . . ?
C42' O11' C43' 117(2) . . ?
O11' C43' H43D 109.5 . . ?
O11' C43' H43E 109.5 . . ?
O11' C43' H43F 109.5 . . ?
H43D C43' H43E 109.5 . . ?
H43D C43' H43F 109.5 . . ?
H43E C43' H43F 109.5 . . ?
H7A N7 H7B 106.9 . . ?
H7A N7 H7C 110.3 . . ?
H7A N7 H7D 110.3 . . ?
H7B N7 H7C 110.3 . . ?
H7B N7 H7D 110.3 . . ?
H7C N7 H7D 108.6 . . ?

loop_
_geom_hbond_atom_site_label_D
_geom_hbond_atom_site_label_H
_geom_hbond_atom_site_label_A
_geom_hbond_distance_DH
_geom_hbond_distance_HA
_geom_hbond_distance_DA
_geom_hbond_angle_DHA
_geom_hbond_site_symmetry_A
_geom_hbond_publ_flag
N7 H7A O6 0.90 1.90 2.799(15) 178.8 . yes
N7 H7B O13 0.90 1.91 2.807(15) 178.7 . yes
N7 H7C O13 0.90 2.39 2.967(15) 121.9 2_677 yes
N7 H7D O12 0.90 2.07 2.879(14) 149.0 2_677 yes

loop_
_geom_torsion_atom_site_label_1
_geom_torsion_atom_site_label_2
_geom_torsion_atom_site_label_3
_geom_torsion_atom_site_label_4
_geom_torsion
_geom_torsion_site_symmetry_1
_geom_torsion_site_symmetry_2
_geom_torsion_site_symmetry_3
_geom_torsion_site_symmetry_4
_geom_torsion_publ_flag
Ce1 O1 N4 O2 -0.4(4) . . . . ?
Ce1 O1 N4 O3 -179.8(4) . . . . ?
Ce1 O2 N4 O1 0.4(4) . . . . ?
Ce1 O2 N4 O3 179.8(4) . . . . ?
Ce1 O4 N5 O5 -12.7(4) . . . . ?
Ce1 O4 N5 O6 167.2(3) . . . . ?
Ce1 O5 N5 O4 12.5(4) . . . . ?
Ce1 O5 N5 O6 -167.4(4) . . . . ?
Ce1 O7 N6 O8 -7.1(4) . . . . ?
Ce1 O7 N6 O9 174.7(4) . . . . ?
Ce1 O8 N6 O7 7.1(4) . . . . ?
Ce1 O8 N6 O9 -174.6(4) . . . . ?
Fe1 N1 C11 C10 173.3(4) . . . . ?
Fe1 N1 C12 C8 -175.9(3) . . . . ?
Fe1 N1 C12 C13 4.2(4) . . . . ?
Fe1 N2 C24 C23 177.3(4) . . . . ?
Fe1 N2 C25 C21 -177.6(3) . . . . ?
Fe1 N2 C25 C26 1.9(4) . . . . ?
Fe1 N3 C37 C36 -178.4(3) . . . . ?
Fe1 N3 C38 C34 177.2(3) . . . . ?
Fe1 N3 C38 C39 -2.2(4) . . . . ?
Fe1 C1 C2 C3 -178.4(3) . . . . ?
Fe1 C1 C13 C5 178.0(3) . . . . ?
Fe1 C1 C13 C12 -1.0(5) . . . . ?
Fe1 C14 C15 C16 180.0(4) . . . . ?
Fe1 C14 C26 C18 178.8(3) . . . . ?
Fe1 C14 C26 C25 -1.0(5) . . . . ?
Fe1 C27 C28 C29 177.0(3) . . . . ?
Fe1 C27 C39 C31 -176.6(3) . . . . ?
Fe1 C27 C39 C38 2.5(4) . . . . ?
C40 O10 C41 C42 163.7(10) . . . . ?
O10 C41 C42 O11 172.1(10) . . . . ?
C41 C42 O11 C43 65.2(17) . . . . ?
O12 C45 C46 O13 62.3(9) . . . . ?
N1 C12 C13 C1 -2.2(6) . . . . ?
N1 C12 C13 C5 178.8(4) . . . . ?
N2 C25 C26 C14 -0.6(6) . . . . ?
N2 C25 C26 C18 179.5(4) . . . . ?
N3 C38 C39 C27 -0.2(5) . . . . ?
N3 C38 C39 C31 178.9(3) . . . . ?
C1 C2 C3 C4 -0.7(7) . . . . ?
C2 C1 C13 C5 -1.3(6) . . . . ?
C2 C1 C13 C12 179.7(4) . . . . ?
C2 C3 C4 C5 1.1(7) . . . . ?
C3 C4 C5 C6 -179.9(4) . . . . ?
C3 C4 C5 C13 -1.6(6) . . . . ?
C4 C5 C6 C7 -179.3(5) . . . . ?
C4 C5 C13 C1 1.7(6) . . . . ?
C4 C5 C13 C12 -179.3(4) . . . . ?
C5 C6 C7 C8 -1.7(7) . . . . ?
C6 C5 C13 C1 -179.9(4) . . . . ?
C6 C5 C13 C12 -0.9(6) . . . . ?
C6 C7 C8 C9 180.0(5) . . . . ?
C6 C7 C8 C12 -0.4(7) . . . . ?
C7 C8 C9 C10 177.9(5) . . . . ?
C7 C8 C12 N1 -178.1(4) . . . . ?
C7 C8 C12 C13 1.9(6) . . . . ?
C8 C9 C10 C11 0.1(8) . . . . ?
C8 C12 C13 C1 177.8(4) . . . . ?
C8 C12 C13 C5 -1.2(6) . . . . ?
C9 C8 C12 N1 1.5(7) . . . . ?
C9 C8 C12 C13 -178.5(4) . . . . ?
C9 C10 C11 N1 2.0(8) . . . . ?
C11 N1 C12 C8 0.4(6) . . . . ?
C11 N1 C12 C13 -179.6(4) . . . . ?
C12 N1 C11 C10 -2.2(7) . . . . ?
C12 C8 C9 C10 -1.7(7) . . . . ?
C13 C1 C2 C3 0.8(6) . . . . ?
C13 C5 C6 C7 2.4(7) . . . . ?
C14 C15 C16 C17 1.9(8) . . . . ?
C15 C14 C26 C18 0.0(6) . . . . ?
C15 C14 C26 C25 -179.8(4) . . . . ?
C15 C16 C17 C18 -0.8(9) . . . . ?
C16 C17 C18 C19 -179.5(5) . . . . ?
C16 C17 C18 C26 -0.7(8) . . . . ?
C17 C18 C19 C20 179.9(5) . . . . ?
C17 C18 C26 C14 1.1(7) . . . . ?
C17 C18 C26 C25 -179.1(4) . . . . ?
C18 C19 C20 C21 -1.0(8) . . . . ?
C19 C18 C26 C14 180.0(4) . . . . ?
C19 C18 C26 C25 -0.2(7) . . . . ?
C19 C20 C21 C22 -179.6(5) . . . . ?
C19 C20 C21 C25 -0.2(7) . . . . ?
C20 C21 C22 C23 178.2(5) . . . . ?
C20 C21 C25 N2 -179.4(4) . . . . ?
C20 C21 C25 C26 1.1(7) . . . . ?
C21 C22 C23 C24 1.3(8) . . . . ?
C21 C25 C26 C14 178.9(4) . . . . ?
C21 C25 C26 C18 -0.9(6) . . . . ?
C22 C21 C25 N2 0.1(7) . . . . ?
C22 C21 C25 C26 -179.4(4) . . . . ?
C22 C23 C24 N2 -0.2(8) . . . . ?
C24 N2 C25 C21 1.0(6) . . . . ?
C24 N2 C25 C26 -179.5(4) . . . . ?
C25 N2 C24 C23 -1.0(7) . . . . ?
C25 C21 C22 C23 -1.2(7) . . . . ?
C26 C14 C15 C16 -1.5(7) . . . . ?
C26 C18 C19 C20 1.2(8) . . . . ?
C27 C28 C29 C30 -0.4(6) . . . . ?
C28 C27 C39 C31 1.9(6) . . . . ?
C28 C27 C39 C38 -179.0(4) . . . . ?
C28 C29 C30 C31 1.2(7) . . . . ?
C29 C30 C31 C32 -178.8(4) . . . . ?
C29 C30 C31 C39 -0.4(6) . . . . ?
C30 C31 C32 C33 -179.0(4) . . . . ?
C30 C31 C39 C27 -1.2(6) . . . . ?
C30 C31 C39 C38 179.8(4) . . . . ?
C31 C32 C33 C34 -1.3(7) . . . . ?
C32 C31 C39 C27 177.3(4) . . . . ?
C32 C31 C39 C38 -1.8(6) . . . . ?
C32 C33 C34 C35 -179.7(4) . . . . ?
C32 C33 C34 C38 -0.9(6) . . . . ?
C33 C34 C35 C36 178.4(4) . . . . ?
C33 C34 C38 N3 -177.5(4) . . . . ?
C33 C34 C38 C39 1.8(6) . . . . ?
C34 C35 C36 C37 -1.3(6) . . . . ?
C34 C38 C39 C27 -179.5(4) . . . . ?
C34 C38 C39 C31 -0.4(6) . . . . ?
C35 C34 C38 N3 1.3(6) . . . . ?
C35 C34 C38 C39 -179.4(4) . . . . ?
C35 C36 C37 N3 2.1(7) . . . . ?
C37 N3 C38 C34 -0.6(6) . . . . ?
C37 N3 C38 C39 -179.9(4) . . . . ?
C38 N3 C37 C36 -1.2(6) . . . . ?
C38 C34 C35 C36 -0.4(6) . . . . ?
C39 C27 C28 C29 -1.1(6) . . . . ?
C39 C31 C32 C33 2.7(6) . . . . ?
C44 O12 C45 C46 79.0(8) . . . . ?
C47 O13 C46 C45 -177.6(7) . . . . ?
C40' O10' C41' C42' 164(3) . . . . ?
O10' C41' C42' O11' -170(3) . . . . ?
C41' C42' O11' C43' 177(6) . . . . ?

_shelx_res_file                  
;
TITL neinw66_a.res in P-1
    neinw66.res
    created by SHELXL-2018/3 at 15:17:29 on 22-May-2021
REM Old TITL NEINW66_auto in P-1
REM SHELXT solution in P-1: R1 0.184, Rweak 0.016, Alpha 0.059
REM <I/s> 0.000 for 0 systematic absences, Orientation as input
REM Formula found by SHELXT: C118 N8 O8 Fe2 Ce
CELL 1.54184 11.9758 13.1767 16.3831 105.165 106.901 101.067
ZERR 1 0.0003 0.0003 0.0004 0.002 0.003 0.002
LATT 1
SFAC C H Ce Fe N O
UNIT 94 92 1 2 13 26
EQIV $1 1-X,2-Y,2-Z
SIMU 0.01 0.02 1.2
RIGU C40 > C43
RIGU C40' > C43'

L.S. 12
PLAN  12
SIZE 0.147 0.115 0.029
TEMP -173
CONF
HTAB N7 O6
HTAB N7 O12_$1
HTAB N7 O13
HTAB N7 O13_$1
BOND $H
LIST 4
MORE -1
fmap 2
acta 149.008
REM <olex2.extras>
REM <HklSrc "%.\\Faces.hkl">
REM </olex2.extras>

WGHT    0.109100    1.908900
FVAR       2.43399   0.75349
CE1   3    0.500000    0.500000    1.000000    10.50000    0.05011    0.03428 =
         0.03540    0.00665    0.02409    0.00011
FE1   4    0.758382    0.833542    0.663699    11.00000    0.03605    0.02334 =
         0.02677    0.00782    0.01366    0.00411
O1    6    0.665837    0.402455    0.972299    11.00000    0.05542    0.02816 =
         0.05411    0.00391    0.02632   -0.00397
O2    6    0.736844    0.575857    1.048830    11.00000    0.05435    0.02793 =
         0.04167    0.00653    0.02435    0.00418
O3    6    0.860142    0.482360    1.019910    11.00000    0.04822    0.03756 =
         0.05669    0.01047    0.01910    0.00685
O4    6    0.583342    0.688990    1.137022    11.00000    0.05766    0.05255 =
         0.04080    0.00917    0.02565    0.00057
O5    6    0.552399    0.709474    1.006317    11.00000    0.06704    0.04261 =
         0.04800    0.00797    0.03453    0.00367
O6    6    0.580735    0.848872    1.124200    11.00000    0.05054    0.04384 =
         0.07391   -0.00438    0.02910   -0.00112
O7    6    0.559793    0.527528    0.864709    11.00000    0.06204    0.04310 =
         0.04213    0.00732    0.02674    0.00108
O8    6    0.374970    0.530142    0.853522    11.00000    0.06788    0.05311 =
         0.04680    0.01951    0.03014    0.00617
O9    6    0.446977    0.569674    0.755045    11.00000    0.10809    0.07431 =
         0.06308    0.04070    0.04775    0.02525
SAME 0.02 0.04 C43 < C40
PART 1
C40   1    1.122823    0.334813    0.690083    21.00000    0.07206    0.06020 =
         0.06541    0.02755    0.01543    0.02506
AFIX 137
H40A  2    1.136970    0.262494    0.680353    21.00000   -1.50000
H40B  2    1.108111    0.357953    0.746982    21.00000   -1.50000
H40C  2    1.194636    0.388302    0.693321    21.00000   -1.50000
AFIX   0
O10   6    1.020838    0.328644    0.617929    21.00000    0.07075    0.05153 =
         0.08946    0.03664    0.00956    0.01270
C41   1    0.924029    0.234047    0.586138    21.00000    0.07328    0.05072 =
         0.08718    0.03466    0.02604    0.01184
AFIX  23
H41A  2    0.910952    0.215487    0.638078    21.00000   -1.20000
H41B  2    0.943592    0.172138    0.549466    21.00000   -1.20000
AFIX   0
C42   1    0.812657    0.249416    0.530767    21.00000    0.06339    0.07363 =
         0.09260    0.04335    0.01354    0.00373
AFIX  23
H42A  2    0.791054    0.306245    0.571152    21.00000   -1.20000
H42B  2    0.833175    0.280474    0.486298    21.00000   -1.20000
AFIX   0
O11   6    0.709212    0.161914    0.483451    21.00000    0.08225    0.09037 =
         0.07658    0.04182    0.00552   -0.02414
C43   1    0.652278    0.111999    0.533550    21.00000    0.06470    0.06521 =
         0.07878    0.03354    0.03082    0.02100
AFIX 137
H43A  2    0.576063    0.055809    0.491980    21.00000   -1.50000
H43B  2    0.634557    0.167889    0.576615    21.00000   -1.50000
H43C  2    0.706829    0.077767    0.566712    21.00000   -1.50000
AFIX   0

PART 0
O12   6    0.239188    0.908184    0.992676    11.00000    0.08000    0.05639 =
         0.08852    0.02667    0.02525   -0.00171
O13   6    0.327817    0.824826    0.850625    11.00000    0.11621    0.07019 =
         0.11192    0.03785    0.06234    0.00209

N1    5    0.683129    0.955887    0.703787    11.00000    0.04328    0.02868 =
         0.03543    0.00894    0.01948    0.00806
N2    5    0.771094    0.795177    0.778934    11.00000    0.04598    0.03287 =
         0.02924    0.01172    0.01334   -0.00057
N3    5    0.592074    0.717457    0.591877    11.00000    0.04004    0.02562 =
         0.03011    0.00798    0.01428    0.00472
N4    5    0.757067    0.486079    1.013795    11.00000    0.04875    0.03089 =
         0.04265    0.01062    0.02100    0.00231
N5    5    0.572294    0.750437    1.089458    11.00000    0.04556    0.03336 =
         0.04954   -0.00509    0.02409   -0.00646
N6    5    0.461134    0.543870    0.823483    11.00000    0.08045    0.04176 =
         0.04534    0.01650    0.03654    0.00772
C1    1    0.913951    0.951670    0.724989    11.00000    0.04408    0.03075 =
         0.02780    0.01172    0.01581    0.00765
C2    1    1.031319    0.950847    0.734377    11.00000    0.04054    0.03654 =
         0.03855    0.01464    0.01676    0.00911
AFIX  43
H2    2    1.046944    0.884684    0.707064    11.00000   -1.20000
AFIX   0
C3    1    1.128864    1.047546    0.784289    11.00000    0.04133    0.04293 =
         0.04135    0.01327    0.01337    0.00491
AFIX  43
H3    2    1.209796    1.045568    0.790799    11.00000   -1.20000
AFIX   0
C4    1    1.108717    1.145219    0.823927    11.00000    0.04426    0.03369 =
         0.03585    0.00591    0.01178   -0.00373
AFIX  43
H4    2    1.175460    1.209912    0.856417    11.00000   -1.20000
AFIX   0
C5    1    0.990064    1.149141    0.816342    11.00000    0.05246    0.03158 =
         0.02920    0.00918    0.01733    0.00435
C6    1    0.960089    1.247016    0.855199    11.00000    0.06311    0.02522 =
         0.03943    0.00364    0.01799    0.00051
AFIX  43
H6    2    1.023852    1.313871    0.887671    11.00000   -1.20000
AFIX   0
C7    1    0.844656    1.247056    0.847087    11.00000    0.07135    0.03089 =
         0.04728    0.01262    0.02862    0.01546
AFIX  43
H7    2    0.829204    1.312979    0.875160    11.00000   -1.20000
AFIX   0
C8    1    0.744958    1.148667    0.796543    11.00000    0.05696    0.02925 =
         0.03798    0.01051    0.02547    0.01084
C9    1    0.622035    1.140194    0.784134    11.00000    0.07025    0.04222 =
         0.05736    0.01652    0.03783    0.02507
AFIX  43
H9    2    0.600316    1.202338    0.812067    11.00000   -1.20000
AFIX   0
C10   1    0.533344    1.043214    0.732170    11.00000    0.05407    0.04506 =
         0.06998    0.01807    0.03281    0.01908
AFIX  43
H10   2    0.450181    1.037534    0.723726    11.00000   -1.20000
AFIX   0
C11   1    0.567166    0.951941    0.691387    11.00000    0.04773    0.04078 =
         0.05506    0.01511    0.02810    0.01433
AFIX  43
H11   2    0.505232    0.885278    0.653753    11.00000   -1.20000
AFIX   0
C12   1    0.771603    1.053030    0.755527    11.00000    0.04990    0.03077 =
         0.03153    0.01250    0.02092    0.00964
C13   1    0.893207    1.051676    0.765452    11.00000    0.04442    0.02648 =
         0.02633    0.00962    0.01414    0.00568
C14   1    0.846260    0.723510    0.639794    11.00000    0.04009    0.02218 =
         0.03595    0.01054    0.01360    0.00432
C15   1    0.884915    0.686930    0.569308    11.00000    0.05199    0.03326 =
         0.04230    0.01405    0.02167    0.01675
AFIX  43
H15   2    0.869950    0.715944    0.521156    11.00000   -1.20000
AFIX   0
C16   1    0.946956    0.606058    0.568723    11.00000    0.06892    0.04251 =
         0.05448    0.01776    0.03101    0.02609
AFIX  43
H16   2    0.975638    0.582827    0.520688    11.00000   -1.20000
AFIX   0
C17   1    0.966987    0.559906    0.636159    11.00000    0.06356    0.03574 =
         0.06202    0.01659    0.01914    0.02110
AFIX  43
H17   2    1.008149    0.504942    0.633718    11.00000   -1.20000
AFIX   0
C18   1    0.926805    0.593831    0.708316    11.00000    0.05135    0.02994 =
         0.04992    0.01675    0.00650    0.00765
C19   1    0.944438    0.551087    0.781590    11.00000    0.06812    0.03510 =
         0.05999    0.02438    0.00421    0.00991
AFIX  43
H19   2    0.985678    0.496316    0.782131    11.00000   -1.20000
AFIX   0
C20   1    0.904400    0.586098    0.849706    11.00000    0.06643    0.04001 =
         0.04846    0.02493    0.00022   -0.00255
AFIX  43
H20   2    0.916756    0.554868    0.896540    11.00000   -1.20000
AFIX   0
C21   1    0.843120    0.670222    0.852520    11.00000    0.06236    0.03572 =
         0.03438    0.01513    0.00379   -0.00847
C22   1    0.799036    0.712108    0.920910    11.00000    0.07693    0.04924 =
         0.03602    0.02062    0.01544   -0.01673
AFIX  43
H22   2    0.806746    0.683341    0.969077    11.00000   -1.20000
AFIX   0
C23   1    0.745224    0.793951    0.918269    11.00000    0.08648    0.05207 =
         0.03374    0.01183    0.02586   -0.00531
AFIX  43
H23   2    0.716844    0.823386    0.965154    11.00000   -1.20000
AFIX   0
C24   1    0.731772    0.834942    0.845401    11.00000    0.06058    0.04044 =
         0.03146    0.00985    0.02323    0.00072
AFIX  43
H24   2    0.693987    0.891902    0.843819    11.00000   -1.20000
AFIX   0
C25   1    0.827315    0.713870    0.782364    11.00000    0.04560    0.02522 =
         0.02965    0.00803    0.00411   -0.00401
C26   1    0.867527    0.676472    0.709246    11.00000    0.04439    0.02783 =
         0.03649    0.01328    0.00888    0.00121
C27   1    0.745445    0.850638    0.545491    11.00000    0.04135    0.02951 =
         0.02845    0.01262    0.01670    0.01164
C28   1    0.821721    0.919059    0.520465    11.00000    0.04367    0.03092 =
         0.03578    0.01588    0.01994    0.00790
AFIX  43
H28   2    0.893840    0.971797    0.565345    11.00000   -1.20000
AFIX   0
C29   1    0.793385    0.911202    0.429066    11.00000    0.05098    0.03606 =
         0.04145    0.01927    0.02290    0.01163
AFIX  43
H29   2    0.846578    0.959247    0.413161    11.00000   -1.20000
AFIX   0
C30   1    0.690743    0.835746    0.362627    11.00000    0.05369    0.04191 =
         0.03486    0.01714    0.02145    0.01756
AFIX  43
H30   2    0.674343    0.831007    0.301207    11.00000   -1.20000
AFIX   0
C31   1    0.608912    0.764775    0.384736    11.00000    0.04602    0.03140 =
         0.03545    0.01234    0.01617    0.01373
C32   1    0.500832    0.682321    0.318973    11.00000    0.05320    0.04024 =
         0.02897    0.00988    0.01382    0.01295
AFIX  43
H32   2    0.482697    0.673165    0.256594    11.00000   -1.20000
AFIX   0
C33   1    0.423503    0.616825    0.343258    11.00000    0.04676    0.03869 =
         0.03387    0.00758    0.00886    0.00857
AFIX  43
H33   2    0.351732    0.563981    0.298043    11.00000   -1.20000
AFIX   0
C34   1    0.449783    0.627052    0.437621    11.00000    0.04167    0.02951 =
         0.03711    0.01085    0.01199    0.00943
C35   1    0.374787    0.562098    0.468450    11.00000    0.04084    0.02824 =
         0.04783    0.01000    0.01432    0.00219
AFIX  43
H35   2    0.300797    0.508765    0.426879    11.00000   -1.20000
AFIX   0
C36   1    0.410241    0.577034    0.559490    11.00000    0.04356    0.02975 =
         0.04305    0.01120    0.01500    0.00205
AFIX  43
H36   2    0.359852    0.534942    0.581412    11.00000   -1.20000
AFIX   0
C37   1    0.520812    0.654429    0.619948    11.00000    0.04128    0.03263 =
         0.03911    0.01537    0.01769    0.00415
AFIX  43
H37   2    0.545696    0.662263    0.682418    11.00000   -1.20000
AFIX   0
C38   1    0.556524    0.704128    0.501608    11.00000    0.03777    0.02719 =
         0.02843    0.00892    0.01027    0.00998
C39   1    0.637609    0.774436    0.476501    11.00000    0.04112    0.02573 =
         0.02956    0.00996    0.01309    0.01101

C44   1    0.116308    0.909624    0.969650    11.00000    0.08379    0.05635 =
         0.06504    0.01656    0.01265   -0.00491
AFIX 137
H44A  2    0.072151    0.869478    0.904790    11.00000   -1.50000
H44B  2    0.113254    0.985811    0.983465    11.00000   -1.50000
H44C  2    0.078365    0.874580    1.004740    11.00000   -1.50000
AFIX   0
C45   1    0.254297    0.801081    0.965343    11.00000    0.07829    0.07063 =
         0.10507    0.04697    0.03626    0.01373
AFIX  23
H45A  2    0.195459    0.750325    0.978858    11.00000   -1.20000
H45B  2    0.337317    0.803921    1.002277    11.00000   -1.20000
AFIX   0
C46   1    0.237146    0.755518    0.868880    11.00000    0.09496    0.05115 =
         0.11650    0.03480    0.05620    0.00774
AFIX  23
H46A  2    0.245214    0.680096    0.854762    11.00000   -1.20000
H46B  2    0.154649    0.752149    0.830564    11.00000   -1.20000
AFIX   0
C47   1    0.312315    0.787071    0.757747    11.00000    0.16441    0.09287 =
         0.13420    0.04175    0.09121    0.03367
AFIX 137
H47A  2    0.229193    0.781503    0.720870    11.00000   -1.50000
H47B  2    0.326082    0.714656    0.742085    11.00000   -1.50000
H47C  2    0.370930    0.838901    0.745951    11.00000   -1.50000
AFIX   0

SAME 0.02 0.04 C40 > C43
PART 2
C40'  1    1.175118    0.386976    0.699871   -21.00000    0.05490    0.04663 =
         0.06384    0.01968    0.03139    0.02357
AFIX 137
H40D  2    1.229107    0.436432    0.682765   -21.00000   -1.50000
H40E  2    1.215297    0.334150    0.718220   -21.00000   -1.50000
H40F  2    1.157075    0.429911    0.750501   -21.00000   -1.50000
AFIX   0
O10'  6    1.065196    0.329849    0.624968   -21.00000    0.06758    0.05309 =
         0.07594    0.03562    0.01943    0.01659
C41'  1    0.982737    0.255729    0.640998   -21.00000    0.06785    0.04401 =
         0.08326    0.03618    0.01782    0.02077
AFIX  23
H41C  2    0.981081    0.289611    0.702003   -21.00000   -1.20000
H41D  2    1.011476    0.190146    0.641160   -21.00000   -1.20000
AFIX   0
C42'  1    0.857056    0.220103    0.573748   -21.00000    0.06537    0.06127 =
         0.08934    0.04117    0.01679    0.01449
AFIX  23
H42C  2    0.832655    0.285563    0.565761   -21.00000   -1.20000
H42D  2    0.855241    0.174379    0.514587   -21.00000   -1.20000
AFIX   0
O11'  6    0.773514    0.159767    0.600716   -21.00000    0.09222    0.09091 =
         0.08285    0.03140    0.01940   -0.01381
C43'  1    0.649214    0.125827    0.543997   -21.00000    0.08633    0.06269 =
         0.08451    0.01607    0.02777    0.00591
AFIX 137
H43D  2    0.631967    0.056692    0.495320   -21.00000   -1.50000
H43E  2    0.631692    0.182346    0.517655   -21.00000   -1.50000
H43F  2    0.597894    0.114936    0.579732   -21.00000   -1.50000
AFIX   0

PART -1
N7    5    0.533825    0.962458    1.001499    10.50000    0.10929    0.07485 =
         0.09720    0.03022    0.01324   -0.03832
AFIX   3
H7A   2    0.549665    0.925618    1.040629    10.50000   -1.50000
H7B   2    0.468435    0.917618    0.952899    10.50000   -1.50000
H7C   2    0.517955    1.024568    1.027279    10.50000   -1.50000
H7D   2    0.598315    0.980428    0.984999    10.50000   -1.50000
AFIX   0
HKLF 4


REM  neinw66_a.res in P-1
REM wR2 = 0.1703, GooF = S = 1.052, Restrained GooF = 1.047 for all data
REM R1 = 0.0596 for 7795 Fo > 4sig(Fo) and 0.0717 for all 9500 data
REM 680 parameters refined using 127 restraints

END

WGHT      0.1093      1.8935

REM Highest difference peak  1.618,  deepest hole -1.904,  1-sigma level  0.100
Q1    1   0.5740  0.4814  1.0131  11.00000  0.05    1.62
Q2    1   0.5290  0.8578  0.9038  11.00000  0.05    1.20
Q3    1   0.4970  0.5586  1.0744  11.00000  0.05    0.90
Q4    1   0.6891  0.8562  0.6544  11.00000  0.05    0.74
Q5    1   0.8254  0.8056  0.6644  11.00000  0.05    0.73
Q6    1   0.3941  0.4578  1.0172  11.00000  0.05    0.60
Q7    1   0.7022  0.7970  0.5829  11.00000  0.05    0.58
Q8    1   0.8614  0.1815  0.4642  11.00000  0.05    0.58
Q9    1   0.7542  0.9019  0.7393  11.00000  0.05    0.44
Q10   1   0.4229  0.4797  0.8624  11.00000  0.05    0.44
Q11   1   0.8507  0.8797  0.6428  11.00000  0.05    0.41
Q12   1   0.3925  0.5462  0.9141  11.00000  0.05    0.41
;
_shelx_res_checksum              28606
_olex2_submission_original_sample_id neinw66
_olex2_submission_special_instructions 'No special instructions were received'
_oxdiff_exptl_absorpt_empirical_details 
;
Empirical correction (ABSPACK) includes:
- Absorption correction using spherical harmonics
- Frame scaling
;
_oxdiff_exptl_absorpt_empirical_full_max 2.249
_oxdiff_exptl_absorpt_empirical_full_min 0.454
####################################################################### 
# 
# This file contains crystal structure data downloaded from the 
# Cambridge Structural Database (CSD) hosted by the Cambridge 
# Crystallographic Data Centre (CCDC).
# 
# Full information about CCDC data access policies and citation 
# guidelines are available at http://www.ccdc.cam.ac.uk/access/V1 
# 
# Audit and citation data items may have been added by the CCDC. 
# Please retain this information to preserve the provenance of 
# this file and to allow appropriate attribution of the data. 
# 
#######################################################################

data_neinw64
_database_code_depnum_ccdc_archive 'CCDC 2374634'
loop_
_audit_author_name
_audit_author_address
'William Brennessel'
;University of Rochester
United States of America
;
_audit_update_record             
;
2024-07-30 deposited with the CCDC.	2026-02-04 downloaded from the CCDC.
;
_audit_creation_date             2021-03-19
_audit_creation_method           
;
Olex2 1.3-ac4
(compiled 2020.03.28 svn.rd84adfe8 for Rigaku Oxford Diffraction, GUI svn.r6032)
;
_shelx_SHELXL_version_number     2018/3
_chemical_name_common            ?
_chemical_name_systematic        ?
_chemical_formula_moiety         'C39 H24 Fe N3, C18 H36 K N2 O6'
_chemical_formula_sum            'C57 H60 Fe K N5 O6'
_chemical_formula_weight         1006.05
_chemical_melting_point          ?
_chemical_oxdiff_formula         ?
loop_
_atom_type_symbol
_atom_type_description
_atom_type_scat_dispersion_real
_atom_type_scat_dispersion_imag
_atom_type_scat_source
C C 0.0181 0.0091 'International Tables Vol C Tables 4.2.6.8 and 6.1.1.4'
H H 0.0000 0.0000 'International Tables Vol C Tables 4.2.6.8 and 6.1.1.4'
Fe Fe -1.1336 3.1974 'International Tables Vol C Tables 4.2.6.8 and 6.1.1.4'
K K 0.3868 1.0657 'International Tables Vol C Tables 4.2.6.8 and 6.1.1.4'
N N 0.0311 0.0180 'International Tables Vol C Tables 4.2.6.8 and 6.1.1.4'
O O 0.0492 0.0322 'International Tables Vol C Tables 4.2.6.8 and 6.1.1.4'

_shelx_space_group_comment       
;
The symmetry employed for this shelxl refinement is uniquely defined
by the following loop, which should always be used as a source of
symmetry information in preference to the above space-group names.
They are only intended as comments.
;
_space_group_crystal_system      monoclinic
_space_group_IT_number           14
_space_group_name_H-M_alt        'P 1 21/n 1'
_space_group_name_Hall           '-P 2yn'
loop_
_space_group_symop_operation_xyz
'x, y, z'
'-x+1/2, y+1/2, -z+1/2'
'-x, -y, -z'
'x-1/2, -y-1/2, z-1/2'

_cell_length_a                   12.6152(2)
_cell_length_b                   13.0318(2)
_cell_length_c                   31.1990(4)
_cell_angle_alpha                90
_cell_angle_beta                 99.3230(10)
_cell_angle_gamma                90
_cell_volume                     5061.33(13)
_cell_formula_units_Z            4
_cell_measurement_reflns_used    27632
_cell_measurement_temperature    232.99(10)
_cell_measurement_theta_max      77.1470
_cell_measurement_theta_min      2.8850
_shelx_estimated_absorpt_T_max   0.783
_shelx_estimated_absorpt_T_min   0.473
_exptl_absorpt_coefficient_mu    3.576
_exptl_absorpt_correction_T_max  1.00000
_exptl_absorpt_correction_T_min  0.54361
_exptl_absorpt_correction_type   multi-scan
_exptl_absorpt_process_details   
;
CrysAlisPro 1.171.41.103a (Rigaku Oxford Diffraction, 2021)
Empirical absorption correction using spherical harmonics,
implemented in SCALE3 ABSPACK scaling algorithm.
;
_exptl_absorpt_special_details   ?
_exptl_crystal_colour            green-black
_exptl_crystal_colour_modifier   ?
_exptl_crystal_colour_primary    black
_exptl_crystal_density_diffrn    1.320
_exptl_crystal_density_meas      ?
_exptl_crystal_density_method    ?
_exptl_crystal_description       needle
_exptl_crystal_F_000             2120
_exptl_crystal_size_max          0.246
_exptl_crystal_size_mid          0.122
_exptl_crystal_size_min          0.072
_exptl_transmission_factor_max   ?
_exptl_transmission_factor_min   ?
_diffrn_reflns_av_R_equivalents  0.0675
_diffrn_reflns_av_unetI/netI     0.0417
_diffrn_reflns_Laue_measured_fraction_full 0.997
_diffrn_reflns_Laue_measured_fraction_max 0.986
_diffrn_reflns_limit_h_max       15
_diffrn_reflns_limit_h_min       -15
_diffrn_reflns_limit_k_max       14
_diffrn_reflns_limit_k_min       -16
_diffrn_reflns_limit_l_max       39
_diffrn_reflns_limit_l_min       -39
_diffrn_reflns_number            66201
_diffrn_reflns_point_group_measured_fraction_full 0.997
_diffrn_reflns_point_group_measured_fraction_max 0.986
_diffrn_reflns_theta_full        74.504
_diffrn_reflns_theta_max         77.879
_diffrn_reflns_theta_min         2.871
_diffrn_ambient_environment      N~2~
_diffrn_ambient_temperature      232.99(10)
_diffrn_detector                 'Hybrid Pixel Array Detector'
_diffrn_detector_area_resol_mean 10.0000
_diffrn_detector_type            HyPix
_diffrn_measured_fraction_theta_full 0.997
_diffrn_measured_fraction_theta_max 0.986
_diffrn_measurement_details      
;
List of Runs (angles in degrees, time in seconds):

  # Type    Start    End  Width  t~exp~   \w     \q     \k     \f   Frames
#--------------------------------------------------------------------------
  1  \w    -31.00  22.00   0.50    3.46    --  -49.75  39.00  82.00  106
  2  \w     42.00 121.00   0.50    3.46    --   49.75  39.00  82.00  158
  3  \w    -21.00  43.00   0.50    3.46    --   49.75 -39.00 -72.00  128
  4  \w   -155.00 -76.00   0.50   13.86    --  -84.25 -39.00 -72.00  158
  5  \w     98.00 177.00   0.50   13.86    --  105.75  39.00  82.00  158
  6  \w   -121.00 -70.00   0.50    3.46    --  -49.75-125.00  90.00  102
  7  \w   -121.00 -42.00   0.50    3.46    --  -49.75 -39.00 -72.00  158
  8  \w   -121.00 -70.00   0.50    3.46    --  -49.75-125.00-120.00  102
  9  \w    -23.00   5.00   0.50    3.46    --   49.75 -19.00-180.00   56
 10  \w    -23.00   5.00   0.50    3.46    --   49.75 -19.00 150.00   56
 11  \w    -42.00 -12.00   0.50   13.86    --  -84.25  45.00-120.00   60
 12  \w    -42.00 -12.00   0.50   13.86    --  -84.25  45.00 -90.00   60
 13  \w     98.00 164.00   0.50   13.86    --  105.75  15.00  60.00  132
 14  \w     34.00 109.00   0.50   13.86    --  105.75 -94.00  30.00  150
 15  \w     34.00  87.00   0.50   13.86    --  105.75 -61.00  90.00  106
 16  \w     34.00  87.00   0.50   13.86    --  105.75 -61.00 120.00  106
 17  \w     34.00 109.00   0.50   13.86    --  105.75 -94.00 -30.00  150
 18  \w     34.00 109.00   0.50   13.86    --  105.75 -94.00  60.00  150
 19  \w     34.00  87.00   0.50   13.86    --  105.75 -61.00  60.00  106
 20  \w     97.00 178.00   0.50   13.86    --  105.75  45.00-120.00  162
 21  \w     34.00  87.00   0.50   13.86    --  105.75 -61.00 150.00  106
 22  \w     34.00  87.00   0.50   13.86    --  105.75 -61.00-180.00  106
 23  \w     34.00  87.00   0.50   13.86    --  105.75 -61.00 -30.00  106
 24  \w     34.00 116.00   0.50   13.86    --  105.75-125.00   0.00  164
 25  \w     34.00  87.00   0.50   13.86    --  105.75 -61.00   0.00  106
 26  \w     34.00  87.00   0.50   13.86    --  105.75 -61.00-120.00  106
 27  \w     47.00 122.00   0.50   13.86    --  105.75 -77.00-150.00  150
 28  \w     37.00  87.00   0.50   13.86    --  105.75 -61.00-150.00  100
 29  \w    128.00 164.00   0.50   13.86    --  105.75  15.00 120.00   72
 30  \w     47.00  73.00   0.50   13.86    --  105.75 -94.00-180.00   52
 31  \w    100.00 128.00   0.50   13.86    --  105.75  30.00   0.00   56
;
_diffrn_measurement_device       'four-circle diffractometer'
_diffrn_measurement_device_type  'XtaLAB Synergy, Dualflex, HyPix'
_diffrn_measurement_method       '\w scans'
_diffrn_orient_matrix_type       
'CrysAlisPro convention (1999,Acta A55,543-557)'
_diffrn_orient_matrix_UB_11      0.1067031000
_diffrn_orient_matrix_UB_12      0.0584957000
_diffrn_orient_matrix_UB_13      0.0018730000
_diffrn_orient_matrix_UB_21      0.0114604000
_diffrn_orient_matrix_UB_22      0.0054642000
_diffrn_orient_matrix_UB_23      0.0498845000
_diffrn_orient_matrix_UB_31      0.0615769000
_diffrn_orient_matrix_UB_32      -0.1025514000
_diffrn_orient_matrix_UB_33      0.0037220000
_diffrn_radiation_monochromator  mirror
_diffrn_radiation_probe          x-ray
_diffrn_radiation_type           'Cu K\a'
_diffrn_radiation_wavelength     1.54184
_diffrn_source                   'micro-focus sealed X-ray tube'
_diffrn_source_type              'PhotonJet (Cu) X-ray Source'
_reflns_Friedel_coverage         0.000
_reflns_Friedel_fraction_full    .
_reflns_Friedel_fraction_max     .
_reflns_number_gt                9158
_reflns_number_total             10634
_reflns_odcompleteness_completeness 99.70
_reflns_odcompleteness_iscentric 1
_reflns_odcompleteness_theta     74.33
_reflns_special_details          
;
 Reflections were merged by SHELXL according to the crystal
 class for the calculation of statistics and refinement.
 
 _reflns_Friedel_fraction is defined as the number of unique
 Friedel pairs measured divided by the number that would be
 possible theoretically, ignoring centric projections and
 systematic absences.
;
_reflns_threshold_expression     'I > 2\s(I)'
_computing_cell_refinement       'CrysAlisPro 1.171.41.103a (Rigaku OD, 2021)'
_computing_data_collection       'CrysAlisPro 1.171.41.103a (Rigaku OD, 2021)'
_computing_data_reduction        'CrysAlisPro 1.171.41.103a (Rigaku OD, 2021)'
_computing_molecular_graphics    'Olex2 1.3-ac4 (Dolomanov et al., 2009)'
_computing_publication_material  'Olex2 1.3-ac4 (Dolomanov et al., 2009)'
_computing_structure_refinement  'SHELXL 2018/3 (Sheldrick, 2015b)'
_computing_structure_solution    'SHELXT 2018/2 (Sheldrick, 2015a)'
_refine_diff_density_max         0.463
_refine_diff_density_min         -0.374
_refine_diff_density_rms         0.052
_refine_ls_extinction_coef       .
_refine_ls_extinction_method     none
_refine_ls_goodness_of_fit_ref   1.051
_refine_ls_hydrogen_treatment    constr
_refine_ls_matrix_type           full
_refine_ls_number_parameters     631
_refine_ls_number_reflns         10634
_refine_ls_number_restraints     0
_refine_ls_R_factor_all          0.0531
_refine_ls_R_factor_gt           0.0464
_refine_ls_restrained_S_all      1.051
_refine_ls_shift/su_max          0.003
_refine_ls_shift/su_mean         0.000
_refine_ls_structure_factor_coef Fsqd
_refine_ls_weighting_details     
'w=1/[\s^2^(Fo^2^)+(0.0844P)^2^+0.7555P] where P=(Fo^2^+2Fc^2^)/3'
_refine_ls_weighting_scheme      calc
_refine_ls_wR_factor_gt          0.1285
_refine_ls_wR_factor_ref         0.1342
_refine_special_details          ?
_olex2_refinement_description    
;
1. Fixed Uiso
 At 1.2 times of:
  All C(H) groups, All C(H,H) groups
2.a Secondary CH2 refined with riding coordinates:
 C40(H40A,H40B), C41(H41A,H41B), C42(H42A,H42B), C43(H43A,H43B), C44(H44A,
 H44B), C45(H45A,H45B), C46(H46A,H46B), C47(H47A,H47B), C48(H48A,H48B),
 C49(H49A,H49B), C50(H50A,H50B), C51(H51A,H51B), C52(H52A,H52B), C53(H53A,H53B),
  C54(H54A,H54B), C55(H55A,H55B), C56(H56A,H56B), C57(H57A,H57B)
2.b Aromatic/amide H refined with riding coordinates:
 C2(H2), C3(H3), C4(H4), C6(H6), C7(H7), C9(H9), C10(H10), C11(H11), C15(H15),
 C16(H16), C17(H17), C19(H19), C20(H20), C22(H22), C23(H23), C24(H24), C28(H28),
  C29(H29), C30(H30), C32(H32), C33(H33), C35(H35), C36(H36), C37(H37)
;
_atom_sites_solution_hydrogens   geom
_atom_sites_solution_primary     dual
_atom_sites_solution_secondary   difmap
loop_
_atom_site_label
_atom_site_type_symbol
_atom_site_fract_x
_atom_site_fract_y
_atom_site_fract_z
_atom_site_U_iso_or_equiv
_atom_site_adp_type
_atom_site_occupancy
_atom_site_site_symmetry_order
_atom_site_calc_flag
_atom_site_refinement_flags_posn
_atom_site_refinement_flags_adp
_atom_site_refinement_flags_occupancy
_atom_site_disorder_assembly
_atom_site_disorder_group
Fe1 Fe 0.58530(2) 0.24349(2) 0.60759(2) 0.03643(9) Uani 1 1 d . . . . .
K1 K 0.41308(4) 0.18823(4) 0.85350(2) 0.06104(14) Uani 1 1 d . . . . .
O1 O 0.18615(14) 0.19387(13) 0.83156(6) 0.0690(4) Uani 1 1 d . . . . .
O2 O 0.28177(14) 0.14265(14) 0.91761(6) 0.0720(4) Uani 1 1 d . . . . .
O3 O 0.44406(17) 0.03588(16) 0.79371(8) 0.0888(6) Uani 1 1 d . . . . .
O4 O 0.56155(19) 0.03545(16) 0.87910(9) 0.0962(7) Uani 1 1 d . . . . .
O5 O 0.4711(2) 0.35072(16) 0.80257(9) 0.0998(7) Uani 1 1 d . . . . .
O6 O 0.54587(18) 0.34725(17) 0.89305(9) 0.0962(7) Uani 1 1 d . . . . .
N4 N 0.3102(3) 0.2142(3) 0.75965(8) 0.0980(8) Uani 1 1 d . . . . .
N5 N 0.5141(2) 0.1699(3) 0.94758(9) 0.0933(8) Uani 1 1 d . . . . .
C40 C 0.1975(3) 0.2439(4) 0.75851(12) 0.1102(13) Uani 1 1 d . . . . .
H40A H 0.159771 0.238224 0.728569 0.132 Uiso 1 1 calc R U . . .
H40B H 0.194905 0.316017 0.767191 0.132 Uiso 1 1 calc R U . . .
C41 C 0.1388(3) 0.1800(3) 0.78759(12) 0.1047(11) Uani 1 1 d . . . . .
H41A H 0.063081 0.200400 0.783638 0.126 Uiso 1 1 calc R U . . .
H41B H 0.142197 0.107366 0.779745 0.126 Uiso 1 1 calc R U . . .
C42 C 0.1337(2) 0.1362(3) 0.86060(12) 0.0883(9) Uani 1 1 d . . . . .
H42A H 0.148725 0.062939 0.857626 0.106 Uiso 1 1 calc R U . . .
H42B H 0.055875 0.146351 0.853541 0.106 Uiso 1 1 calc R U . . .
C43 C 0.1721(2) 0.1693(3) 0.90533(11) 0.0835(8) Uani 1 1 d . . . . .
H43A H 0.163587 0.243778 0.907556 0.100 Uiso 1 1 calc R U . . .
H43B H 0.129230 0.136368 0.924996 0.100 Uiso 1 1 calc R U . . .
C44 C 0.3239(3) 0.1791(3) 0.95950(11) 0.0994(11) Uani 1 1 d . . . . .
H44A H 0.276288 0.159680 0.980052 0.119 Uiso 1 1 calc R U . . .
H44B H 0.328938 0.254153 0.959117 0.119 Uiso 1 1 calc R U . . .
C45 C 0.4336(3) 0.1333(4) 0.97346(12) 0.1170(14) Uani 1 1 d . . . . .
H45A H 0.458228 0.150151 1.004074 0.140 Uiso 1 1 calc R U . . .
H45B H 0.428338 0.058459 0.971043 0.140 Uiso 1 1 calc R U . . .
C46 C 0.3172(4) 0.1142(4) 0.73920(12) 0.1369(18) Uani 1 1 d . . . . .
H46A H 0.298709 0.122061 0.707636 0.164 Uiso 1 1 calc R U . . .
H46B H 0.264220 0.067970 0.748669 0.164 Uiso 1 1 calc R U . . .
C47 C 0.4267(4) 0.0658(4) 0.74971(13) 0.1302(16) Uani 1 1 d . . . . .
H47A H 0.430944 0.005799 0.731120 0.156 Uiso 1 1 calc R U . . .
H47B H 0.481907 0.115003 0.744461 0.156 Uiso 1 1 calc R U . . .
C48 C 0.5449(3) -0.0122(3) 0.80470(17) 0.1161(14) Uani 1 1 d . . . . .
H48A H 0.602187 0.036627 0.801479 0.139 Uiso 1 1 calc R U . . .
H48B H 0.549968 -0.070082 0.785068 0.139 Uiso 1 1 calc R U . . .
C49 C 0.5584(4) -0.0488(3) 0.84946(19) 0.1261(16) Uani 1 1 d . . . . .
H49A H 0.498599 -0.094413 0.852997 0.151 Uiso 1 1 calc R U . . .
H49B H 0.625184 -0.088241 0.856023 0.151 Uiso 1 1 calc R U . . .
C50 C 0.5790(3) 0.0036(3) 0.92236(16) 0.1150(13) Uani 1 1 d . . . . .
H50A H 0.639396 -0.044649 0.927329 0.138 Uiso 1 1 calc R U . . .
H50B H 0.514997 -0.031365 0.929160 0.138 Uiso 1 1 calc R U . . .
C51 C 0.6035(3) 0.0961(4) 0.95096(14) 0.1130(13) Uani 1 1 d . . . . .
H51A H 0.621586 0.073319 0.981201 0.136 Uiso 1 1 calc R U . . .
H51B H 0.666607 0.130892 0.943258 0.136 Uiso 1 1 calc R U . . .
C52 C 0.3670(4) 0.2937(5) 0.73850(14) 0.1352(18) Uani 1 1 d . . . . .
H52A H 0.320161 0.317380 0.712209 0.162 Uiso 1 1 calc R U . . .
H52B H 0.431085 0.263195 0.729623 0.162 Uiso 1 1 calc R U . . .
C53 C 0.4003(4) 0.3842(4) 0.76706(19) 0.1361(18) Uani 1 1 d . . . . .
H53A H 0.434817 0.435827 0.751085 0.163 Uiso 1 1 calc R U . . .
H53B H 0.337275 0.415479 0.776466 0.163 Uiso 1 1 calc R U . . .
C54 C 0.5202(4) 0.4358(3) 0.82621(18) 0.1292(19) Uani 1 1 d . . . . .
H54A H 0.465674 0.476908 0.837390 0.155 Uiso 1 1 calc R U . . .
H54B H 0.555559 0.479310 0.807143 0.155 Uiso 1 1 calc R U . . .
C55 C 0.5995(4) 0.3982(3) 0.86234(18) 0.1225(17) Uani 1 1 d . . . . .
H55A H 0.648975 0.350557 0.851416 0.147 Uiso 1 1 calc R U . . .
H55B H 0.641349 0.455847 0.876352 0.147 Uiso 1 1 calc R U . . .
C56 C 0.6163(3) 0.3240(3) 0.93202(16) 0.1219(16) Uani 1 1 d . . . . .
H56A H 0.648245 0.387239 0.945322 0.146 Uiso 1 1 calc R U . . .
H56B H 0.674396 0.279334 0.925743 0.146 Uiso 1 1 calc R U . . .
C57 C 0.5540(4) 0.2711(4) 0.96247(15) 0.1206(15) Uani 1 1 d . . . . .
H57A H 0.599938 0.263807 0.990800 0.145 Uiso 1 1 calc R U . . .
H57B H 0.492796 0.314384 0.966500 0.145 Uiso 1 1 calc R U . . .
N1 N 0.42930(13) 0.26603(12) 0.60826(5) 0.0441(3) Uani 1 1 d . . . . .
N2 N 0.55012(12) 0.18974(11) 0.54615(5) 0.0417(3) Uani 1 1 d . . . . .
N3 N 0.60594(12) 0.38607(12) 0.58864(6) 0.0480(4) Uani 1 1 d . . . . .
C1 C 0.55401(13) 0.10819(12) 0.62986(5) 0.0363(3) Uani 1 1 d . . . . .
C2 C 0.61833(15) 0.02476(14) 0.64423(6) 0.0449(4) Uani 1 1 d . . . . .
H2 H 0.693140 0.030969 0.645954 0.054 Uiso 1 1 calc R U . . .
C3 C 0.57628(17) -0.06813(15) 0.65623(7) 0.0505(4) Uani 1 1 d . . . . .
H3 H 0.623533 -0.121787 0.666390 0.061 Uiso 1 1 calc R U . . .
C4 C 0.46747(17) -0.08306(15) 0.65354(6) 0.0492(4) Uani 1 1 d . . . . .
H4 H 0.440556 -0.146736 0.660997 0.059 Uiso 1 1 calc R U . . .
C5 C 0.39731(15) -0.00211(14) 0.63955(6) 0.0433(4) Uani 1 1 d . . . . .
C6 C 0.28221(16) -0.00747(17) 0.63540(6) 0.0518(4) Uani 1 1 d . . . . .
H6 H 0.250089 -0.069853 0.641337 0.062 Uiso 1 1 calc R U . . .
C7 C 0.21895(15) 0.07446(18) 0.62324(7) 0.0537(5) Uani 1 1 d . . . . .
H7 H 0.144046 0.067501 0.620791 0.064 Uiso 1 1 calc R U . . .
C8 C 0.26306(15) 0.17178(16) 0.61395(6) 0.0486(4) Uani 1 1 d . . . . .
C9 C 0.20334(17) 0.26171(18) 0.60268(8) 0.0590(5) Uani 1 1 d . . . . .
H9 H 0.128039 0.261131 0.599995 0.071 Uiso 1 1 calc R U . . .
C10 C 0.25671(17) 0.35019(18) 0.59567(8) 0.0618(5) Uani 1 1 d . . . . .
H10 H 0.217862 0.411251 0.588990 0.074 Uiso 1 1 calc R U . . .
C11 C 0.36832(16) 0.35044(16) 0.59838(7) 0.0529(5) Uani 1 1 d . . . . .
H11 H 0.402471 0.412191 0.593078 0.064 Uiso 1 1 calc R U . . .
C12 C 0.37586(14) 0.17782(14) 0.61679(6) 0.0408(4) Uani 1 1 d . . . . .
C13 C 0.44293(14) 0.09182(13) 0.62910(5) 0.0390(3) Uani 1 1 d . . . . .
C14 C 0.73047(13) 0.20140(13) 0.60131(6) 0.0396(3) Uani 1 1 d . . . . .
C15 C 0.82835(14) 0.20615(15) 0.62912(7) 0.0464(4) Uani 1 1 d . . . . .
H15 H 0.830306 0.233483 0.657124 0.056 Uiso 1 1 calc R U . . .
C16 C 0.92449(15) 0.17139(17) 0.61673(7) 0.0543(5) Uani 1 1 d . . . . .
H16 H 0.989071 0.178250 0.636309 0.065 Uiso 1 1 calc R U . . .
C17 C 0.92664(16) 0.12770(17) 0.57684(8) 0.0572(5) Uani 1 1 d . . . . .
H17 H 0.991918 0.105410 0.569169 0.069 Uiso 1 1 calc R U . . .
C18 C 0.83027(16) 0.11670(15) 0.54765(7) 0.0492(4) Uani 1 1 d . . . . .
C19 C 0.82146(19) 0.06546(18) 0.50647(7) 0.0606(5) Uani 1 1 d . . . . .
H19 H 0.883620 0.037705 0.497963 0.073 Uiso 1 1 calc R U . . .
C20 C 0.72653(19) 0.05588(18) 0.47955(7) 0.0598(5) Uani 1 1 d . . . . .
H20 H 0.723822 0.020367 0.453174 0.072 Uiso 1 1 calc R U . . .
C21 C 0.62994(17) 0.09903(15) 0.49061(6) 0.0489(4) Uani 1 1 d . . . . .
C22 C 0.52980(18) 0.09432(16) 0.46392(6) 0.0537(5) Uani 1 1 d . . . . .
H22 H 0.521970 0.062279 0.436593 0.064 Uiso 1 1 calc R U . . .
C23 C 0.44291(17) 0.13771(16) 0.47861(7) 0.0538(5) Uani 1 1 d . . . . .
H23 H 0.374848 0.136164 0.461112 0.065 Uiso 1 1 calc R U . . .
C24 C 0.45576(15) 0.18397(15) 0.51943(6) 0.0481(4) Uani 1 1 d . . . . .
H24 H 0.394965 0.212663 0.528704 0.058 Uiso 1 1 calc R U . . .
C25 C 0.63725(14) 0.14760(13) 0.53113(6) 0.0416(4) Uani 1 1 d . . . . .
C26 C 0.73562(14) 0.15563(13) 0.56038(6) 0.0415(4) Uani 1 1 d . . . . .
C27 C 0.62963(13) 0.30103(13) 0.66521(6) 0.0397(3) Uani 1 1 d . . . . .
C28 C 0.64987(18) 0.25719(16) 0.70622(7) 0.0515(5) Uani 1 1 d . . . . .
H28 H 0.642988 0.185717 0.708764 0.062 Uiso 1 1 calc R U . . .
C29 C 0.6801(2) 0.31507(19) 0.74388(7) 0.0627(5) Uani 1 1 d . . . . .
H29 H 0.693977 0.281407 0.770853 0.075 Uiso 1 1 calc R U . . .
C30 C 0.68992(19) 0.4195(2) 0.74253(8) 0.0662(6) Uani 1 1 d . . . . .
H30 H 0.709778 0.457173 0.768279 0.079 Uiso 1 1 calc R U . . .
C31 C 0.67021(16) 0.46926(17) 0.70263(8) 0.0575(5) Uani 1 1 d . . . . .
C32 C 0.6791(2) 0.57792(19) 0.69678(10) 0.0719(7) Uani 1 1 d . . . . .
H32 H 0.695436 0.620244 0.721365 0.086 Uiso 1 1 calc R U . . .
C33 C 0.6648(2) 0.62072(18) 0.65716(11) 0.0759(8) Uani 1 1 d . . . . .
H33 H 0.670538 0.692371 0.654893 0.091 Uiso 1 1 calc R U . . .
C34 C 0.64108(17) 0.56083(16) 0.61795(9) 0.0620(6) Uani 1 1 d . . . . .
C35 C 0.6285(2) 0.59874(18) 0.57550(11) 0.0742(7) Uani 1 1 d . . . . .
H35 H 0.633091 0.669625 0.570536 0.089 Uiso 1 1 calc R U . . .
C36 C 0.6095(2) 0.5320(2) 0.54117(10) 0.0724(7) Uani 1 1 d . . . . .
H36 H 0.603176 0.557063 0.512617 0.087 Uiso 1 1 calc R U . . .
C37 C 0.59939(17) 0.42664(17) 0.54836(8) 0.0577(5) Uani 1 1 d . . . . .
H37 H 0.587611 0.382366 0.524274 0.069 Uiso 1 1 calc R U . . .
C38 C 0.62923(14) 0.45416(14) 0.62327(7) 0.0487(4) Uani 1 1 d . . . . .
C39 C 0.64232(14) 0.40848(14) 0.66481(7) 0.0469(4) Uani 1 1 d . . . . .

loop_
_atom_site_aniso_label
_atom_site_aniso_U_11
_atom_site_aniso_U_22
_atom_site_aniso_U_33
_atom_site_aniso_U_23
_atom_site_aniso_U_13
_atom_site_aniso_U_12
Fe1 0.03052(14) 0.03307(14) 0.04597(16) 0.00013(10) 0.00700(10) 0.00056(9)
K1 0.0602(3) 0.0518(2) 0.0754(3) -0.0110(2) 0.0238(2) -0.00069(19)
O1 0.0581(9) 0.0683(10) 0.0817(11) -0.0071(8) 0.0149(8) -0.0023(8)
O2 0.0614(10) 0.0736(10) 0.0863(12) 0.0077(9) 0.0275(8) 0.0127(8)
O3 0.0844(13) 0.0806(12) 0.1120(16) -0.0357(11) 0.0482(11) -0.0032(10)
O4 0.0897(14) 0.0731(12) 0.1307(19) 0.0030(12) 0.0327(13) 0.0272(11)
O5 0.1295(19) 0.0645(11) 0.1217(18) 0.0097(12) 0.0697(16) 0.0045(12)
O6 0.0778(13) 0.0900(13) 0.1325(18) -0.0422(13) 0.0520(13) -0.0319(11)
N4 0.104(2) 0.129(2) 0.0644(13) -0.0107(14) 0.0223(13) 0.0131(18)
N5 0.0699(15) 0.122(2) 0.0886(16) -0.0022(15) 0.0139(12) 0.0133(15)
C40 0.096(3) 0.163(4) 0.0686(18) -0.0049(19) 0.0055(18) 0.014(2)
C41 0.082(2) 0.134(3) 0.095(2) -0.038(2) 0.0038(17) -0.010(2)
C42 0.0576(15) 0.0851(19) 0.125(3) 0.0177(18) 0.0220(15) -0.0077(13)
C43 0.0596(14) 0.096(2) 0.103(2) 0.0265(17) 0.0384(15) 0.0146(14)
C44 0.0785(19) 0.143(3) 0.0823(19) 0.003(2) 0.0307(16) 0.018(2)
C45 0.087(2) 0.181(4) 0.084(2) 0.029(2) 0.0199(17) 0.021(3)
C46 0.150(4) 0.183(5) 0.075(2) -0.063(3) 0.010(2) 0.025(3)
C47 0.157(4) 0.152(4) 0.095(3) -0.048(2) 0.060(3) 0.013(3)
C48 0.103(3) 0.089(2) 0.169(4) -0.045(3) 0.061(3) 0.010(2)
C49 0.111(3) 0.0641(19) 0.208(5) -0.014(3) 0.040(3) 0.0315(19)
C50 0.084(2) 0.107(3) 0.154(4) 0.031(3) 0.018(2) 0.034(2)
C51 0.0679(19) 0.151(4) 0.117(3) 0.019(3) 0.0077(18) 0.027(2)
C52 0.133(4) 0.193(5) 0.090(3) 0.049(3) 0.049(3) 0.035(4)
C53 0.150(4) 0.108(3) 0.169(5) 0.051(3) 0.082(4) 0.030(3)
C54 0.162(4) 0.0556(17) 0.207(5) -0.019(2) 0.139(4) -0.018(2)
C55 0.111(3) 0.080(2) 0.202(5) -0.053(3) 0.104(3) -0.035(2)
C56 0.075(2) 0.124(3) 0.164(4) -0.072(3) 0.012(2) -0.023(2)
C57 0.093(3) 0.163(4) 0.103(3) -0.046(3) 0.004(2) 0.005(3)
N1 0.0368(8) 0.0434(8) 0.0526(8) -0.0015(6) 0.0088(6) 0.0053(6)
N2 0.0383(7) 0.0389(7) 0.0477(8) 0.0035(6) 0.0068(6) -0.0014(6)
N3 0.0367(8) 0.0421(8) 0.0644(10) 0.0078(7) 0.0057(7) -0.0010(6)
C1 0.0336(8) 0.0337(7) 0.0418(8) -0.0028(6) 0.0065(6) 0.0001(6)
C2 0.0402(9) 0.0388(9) 0.0552(10) -0.0018(7) 0.0061(7) 0.0022(7)
C3 0.0554(11) 0.0399(9) 0.0553(10) 0.0026(8) 0.0058(8) 0.0061(8)
C4 0.0594(11) 0.0389(9) 0.0501(10) 0.0023(7) 0.0115(8) -0.0066(8)
C5 0.0459(9) 0.0447(9) 0.0408(8) -0.0028(7) 0.0115(7) -0.0064(7)
C6 0.0484(10) 0.0565(11) 0.0531(10) -0.0012(8) 0.0163(8) -0.0144(9)
C7 0.0363(9) 0.0697(13) 0.0574(11) -0.0010(9) 0.0143(8) -0.0100(9)
C8 0.0372(9) 0.0601(11) 0.0503(10) -0.0019(8) 0.0123(7) 0.0006(8)
C9 0.0333(9) 0.0730(14) 0.0720(14) 0.0030(10) 0.0124(9) 0.0096(9)
C10 0.0449(11) 0.0562(12) 0.0843(15) 0.0047(11) 0.0109(10) 0.0161(9)
C11 0.0419(10) 0.0434(10) 0.0737(13) 0.0015(9) 0.0100(9) 0.0075(8)
C12 0.0358(8) 0.0441(9) 0.0438(8) -0.0027(7) 0.0100(7) 0.0004(7)
C13 0.0370(8) 0.0395(8) 0.0415(8) -0.0032(6) 0.0096(6) -0.0020(7)
C14 0.0343(8) 0.0344(8) 0.0506(9) 0.0029(7) 0.0082(7) -0.0017(6)
C15 0.0361(9) 0.0452(10) 0.0577(10) -0.0017(8) 0.0069(7) -0.0019(7)
C16 0.0329(9) 0.0592(12) 0.0697(12) 0.0018(10) 0.0047(8) -0.0013(8)
C17 0.0369(9) 0.0636(12) 0.0744(13) 0.0021(10) 0.0185(9) 0.0053(9)
C18 0.0424(9) 0.0506(10) 0.0575(10) 0.0042(8) 0.0163(8) 0.0033(8)
C19 0.0582(12) 0.0671(13) 0.0619(12) 0.0002(10) 0.0258(10) 0.0114(10)
C20 0.0668(13) 0.0645(13) 0.0516(11) -0.0036(9) 0.0203(10) 0.0044(10)
C21 0.0556(11) 0.0477(10) 0.0449(9) 0.0044(7) 0.0120(8) -0.0025(8)
C22 0.0642(12) 0.0531(11) 0.0427(9) 0.0016(8) 0.0053(8) -0.0054(9)
C23 0.0528(11) 0.0555(11) 0.0494(10) 0.0070(8) -0.0027(8) -0.0048(9)
C24 0.0408(9) 0.0500(10) 0.0513(10) 0.0049(8) 0.0009(8) -0.0012(8)
C25 0.0414(9) 0.0381(8) 0.0466(9) 0.0036(7) 0.0112(7) -0.0018(7)
C26 0.0364(8) 0.0380(8) 0.0519(9) 0.0042(7) 0.0124(7) -0.0014(7)
C27 0.0326(8) 0.0387(9) 0.0484(9) -0.0046(7) 0.0085(7) 0.0016(6)
C28 0.0535(12) 0.0500(11) 0.0512(10) -0.0040(8) 0.0094(9) 0.0030(8)
C29 0.0628(13) 0.0726(15) 0.0524(11) -0.0089(10) 0.0084(10) 0.0065(11)
C30 0.0576(13) 0.0758(15) 0.0641(13) -0.0265(11) 0.0065(10) 0.0014(11)
C31 0.0421(10) 0.0512(11) 0.0788(14) -0.0193(10) 0.0083(9) -0.0010(8)
C32 0.0609(14) 0.0506(12) 0.103(2) -0.0251(13) 0.0081(13) -0.0047(10)
C33 0.0592(14) 0.0366(11) 0.130(2) -0.0147(13) 0.0090(14) -0.0053(9)
C34 0.0430(10) 0.0384(10) 0.1023(18) 0.0061(10) 0.0052(11) -0.0020(8)
C35 0.0543(13) 0.0444(11) 0.119(2) 0.0257(13) 0.0002(13) -0.0050(9)
C36 0.0560(13) 0.0665(14) 0.0897(17) 0.0343(13) -0.0029(12) -0.0086(11)
C37 0.0463(11) 0.0569(12) 0.0668(12) 0.0168(10) 0.0001(9) -0.0059(9)
C38 0.0343(8) 0.0372(9) 0.0737(12) 0.0004(8) 0.0060(8) -0.0013(7)
C39 0.0332(8) 0.0417(9) 0.0657(11) -0.0078(8) 0.0079(8) 0.0013(7)

_geom_special_details            
;
 All esds (except the esd in the dihedral angle between two l.s. planes)
 are estimated using the full covariance matrix.  The cell esds are taken
 into account individually in the estimation of esds in distances, angles
 and torsion angles; correlations between esds in cell parameters are only
 used when they are defined by crystal symmetry.  An approximate (isotropic)
 treatment of cell esds is used for estimating esds involving l.s. planes.
;
loop_
_geom_bond_atom_site_label_1
_geom_bond_atom_site_label_2
_geom_bond_distance
_geom_bond_site_symmetry_2
_geom_bond_publ_flag
Fe1 N1 1.9933(16) . ?
Fe1 N2 2.0216(15) . ?
Fe1 N3 1.9799(16) . ?
Fe1 C1 1.9586(17) . ?
Fe1 C14 1.9516(17) . ?
Fe1 C27 1.9443(18) . ?
K1 O1 2.8345(18) . ?
K1 O2 2.8587(18) . ?
K1 O3 2.7946(18) . ?
K1 O4 2.761(2) . ?
K1 O5 2.815(2) . ?
K1 O6 2.820(2) . ?
K1 N4 3.023(3) . ?
K1 N5 3.014(3) . ?
O1 C41 1.416(4) . ?
O1 C42 1.421(3) . ?
O2 C43 1.418(3) . ?
O2 C44 1.411(4) . ?
O3 C47 1.409(5) . ?
O3 C48 1.410(5) . ?
O4 C49 1.432(5) . ?
O4 C50 1.395(5) . ?
O5 C53 1.377(6) . ?
O5 C54 1.417(5) . ?
O6 C55 1.423(5) . ?
O6 C56 1.418(5) . ?
N4 C40 1.468(5) . ?
N4 C46 1.460(5) . ?
N4 C52 1.476(6) . ?
N5 C45 1.475(5) . ?
N5 C51 1.474(4) . ?
N5 C57 1.460(5) . ?
C40 H40A 0.9800 . ?
C40 H40B 0.9800 . ?
C40 C41 1.511(6) . ?
C41 H41A 0.9800 . ?
C41 H41B 0.9800 . ?
C42 H42A 0.9800 . ?
C42 H42B 0.9800 . ?
C42 C43 1.466(5) . ?
C43 H43A 0.9800 . ?
C43 H43B 0.9800 . ?
C44 H44A 0.9800 . ?
C44 H44B 0.9800 . ?
C44 C45 1.506(5) . ?
C45 H45A 0.9800 . ?
C45 H45B 0.9800 . ?
C46 H46A 0.9800 . ?
C46 H46B 0.9800 . ?
C46 C47 1.505(6) . ?
C47 H47A 0.9800 . ?
C47 H47B 0.9800 . ?
C48 H48A 0.9800 . ?
C48 H48B 0.9800 . ?
C48 C49 1.459(6) . ?
C49 H49A 0.9800 . ?
C49 H49B 0.9800 . ?
C50 H50A 0.9800 . ?
C50 H50B 0.9800 . ?
C50 C51 1.502(6) . ?
C51 H51A 0.9800 . ?
C51 H51B 0.9800 . ?
C52 H52A 0.9800 . ?
C52 H52B 0.9800 . ?
C52 C53 1.496(8) . ?
C53 H53A 0.9800 . ?
C53 H53B 0.9800 . ?
C54 H54A 0.9800 . ?
C54 H54B 0.9800 . ?
C54 C55 1.465(7) . ?
C55 H55A 0.9800 . ?
C55 H55B 0.9800 . ?
C56 H56A 0.9800 . ?
C56 H56B 0.9800 . ?
C56 C57 1.496(7) . ?
C57 H57A 0.9800 . ?
C57 H57B 0.9800 . ?
N1 C11 1.349(2) . ?
N1 C12 1.380(2) . ?
N2 C24 1.340(2) . ?
N2 C25 1.377(2) . ?
N3 C37 1.353(3) . ?
N3 C38 1.392(3) . ?
C1 C2 1.387(2) . ?
C1 C13 1.414(2) . ?
C2 H2 0.9400 . ?
C2 C3 1.397(3) . ?
C3 H3 0.9400 . ?
C3 C4 1.375(3) . ?
C4 H4 0.9400 . ?
C4 C5 1.400(3) . ?
C5 C6 1.438(3) . ?
C5 C13 1.413(2) . ?
C6 H6 0.9400 . ?
C6 C7 1.350(3) . ?
C7 H7 0.9400 . ?
C7 C8 1.433(3) . ?
C8 C9 1.407(3) . ?
C8 C12 1.414(2) . ?
C9 H9 0.9400 . ?
C9 C10 1.370(3) . ?
C10 H10 0.9400 . ?
C10 C11 1.397(3) . ?
C11 H11 0.9400 . ?
C12 C13 1.419(2) . ?
C14 C15 1.391(3) . ?
C14 C26 1.420(3) . ?
C15 H15 0.9400 . ?
C15 C16 1.406(3) . ?
C16 H16 0.9400 . ?
C16 C17 1.373(3) . ?
C17 H17 0.9400 . ?
C17 C18 1.403(3) . ?
C18 C19 1.436(3) . ?
C18 C26 1.412(3) . ?
C19 H19 0.9400 . ?
C19 C20 1.353(3) . ?
C20 H20 0.9400 . ?
C20 C21 1.434(3) . ?
C21 C22 1.397(3) . ?
C21 C25 1.403(3) . ?
C22 H22 0.9400 . ?
C22 C23 1.376(3) . ?
C23 H23 0.9400 . ?
C23 C24 1.395(3) . ?
C24 H24 0.9400 . ?
C25 C26 1.420(3) . ?
C27 C28 1.387(3) . ?
C27 C39 1.410(3) . ?
C28 H28 0.9400 . ?
C28 C29 1.396(3) . ?
C29 H29 0.9400 . ?
C29 C30 1.368(4) . ?
C30 H30 0.9400 . ?
C30 C31 1.390(4) . ?
C31 C32 1.434(3) . ?
C31 C39 1.418(3) . ?
C32 H32 0.9400 . ?
C32 C33 1.342(4) . ?
C33 H33 0.9400 . ?
C33 C34 1.441(4) . ?
C34 C35 1.398(4) . ?
C34 C38 1.411(3) . ?
C35 H35 0.9400 . ?
C35 C36 1.371(4) . ?
C36 H36 0.9400 . ?
C36 C37 1.400(3) . ?
C37 H37 0.9400 . ?
C38 C39 1.411(3) . ?

loop_
_geom_angle_atom_site_label_1
_geom_angle_atom_site_label_2
_geom_angle_atom_site_label_3
_geom_angle
_geom_angle_site_symmetry_1
_geom_angle_site_symmetry_3
_geom_angle_publ_flag
N1 Fe1 N2 89.74(6) . . ?
N3 Fe1 N1 92.44(7) . . ?
N3 Fe1 N2 93.51(7) . . ?
C1 Fe1 N1 82.70(7) . . ?
C1 Fe1 N2 89.92(6) . . ?
C1 Fe1 N3 174.04(7) . . ?
C14 Fe1 N1 170.58(7) . . ?
C14 Fe1 N2 82.70(7) . . ?
C14 Fe1 N3 93.60(7) . . ?
C14 Fe1 C1 91.66(7) . . ?
C27 Fe1 N1 94.02(7) . . ?
C27 Fe1 N2 175.12(7) . . ?
C27 Fe1 N3 83.23(7) . . ?
C27 Fe1 C1 93.64(7) . . ?
C27 Fe1 C14 93.85(7) . . ?
O1 K1 O2 59.82(5) . . ?
O1 K1 N4 60.32(7) . . ?
O1 K1 N5 119.22(6) . . ?
O2 K1 N4 119.62(7) . . ?
O2 K1 N5 60.23(7) . . ?
O3 K1 O1 95.87(6) . . ?
O3 K1 O2 118.62(6) . . ?
O3 K1 O5 94.61(7) . . ?
O3 K1 O6 132.59(6) . . ?
O3 K1 N4 61.16(8) . . ?
O3 K1 N5 120.73(8) . . ?
O4 K1 O1 134.40(7) . . ?
O4 K1 O2 95.19(7) . . ?
O4 K1 O3 61.27(8) . . ?
O4 K1 O5 118.65(8) . . ?
O4 K1 O6 94.37(8) . . ?
O4 K1 N4 121.71(8) . . ?
O4 K1 N5 60.09(8) . . ?
O5 K1 O1 100.91(7) . . ?
O5 K1 O2 141.69(6) . . ?
O5 K1 O6 60.25(8) . . ?
O5 K1 N4 58.63(9) . . ?
O5 K1 N5 120.12(9) . . ?
O6 K1 O1 126.28(6) . . ?
O6 K1 O2 102.53(6) . . ?
O6 K1 N4 118.23(9) . . ?
O6 K1 N5 60.31(9) . . ?
N5 K1 N4 178.05(9) . . ?
C41 O1 K1 118.79(18) . . ?
C41 O1 C42 112.5(3) . . ?
C42 O1 K1 112.87(16) . . ?
C43 O2 K1 114.25(15) . . ?
C44 O2 K1 113.85(17) . . ?
C44 O2 C43 111.9(2) . . ?
C47 O3 K1 115.9(2) . . ?
C47 O3 C48 110.6(3) . . ?
C48 O3 K1 111.8(2) . . ?
C49 O4 K1 114.8(2) . . ?
C50 O4 K1 119.2(2) . . ?
C50 O4 C49 112.3(3) . . ?
C53 O5 K1 119.9(3) . . ?
C53 O5 C54 110.1(4) . . ?
C54 O5 K1 115.2(2) . . ?
C55 O6 K1 111.2(2) . . ?
C56 O6 K1 117.6(2) . . ?
C56 O6 C55 112.2(3) . . ?
C40 N4 K1 108.37(19) . . ?
C40 N4 C52 110.0(3) . . ?
C46 N4 K1 106.0(2) . . ?
C46 N4 C40 110.6(4) . . ?
C46 N4 C52 111.3(4) . . ?
C52 N4 K1 110.4(3) . . ?
C45 N5 K1 109.8(2) . . ?
C51 N5 K1 108.6(2) . . ?
C51 N5 C45 109.6(3) . . ?
C57 N5 K1 107.9(2) . . ?
C57 N5 C45 110.5(3) . . ?
C57 N5 C51 110.3(3) . . ?
N4 C40 H40A 108.8 . . ?
N4 C40 H40B 108.8 . . ?
N4 C40 C41 114.0(3) . . ?
H40A C40 H40B 107.7 . . ?
C41 C40 H40A 108.8 . . ?
C41 C40 H40B 108.8 . . ?
O1 C41 C40 109.9(3) . . ?
O1 C41 H41A 109.7 . . ?
O1 C41 H41B 109.7 . . ?
C40 C41 H41A 109.7 . . ?
C40 C41 H41B 109.7 . . ?
H41A C41 H41B 108.2 . . ?
O1 C42 H42A 109.8 . . ?
O1 C42 H42B 109.8 . . ?
O1 C42 C43 109.6(2) . . ?
H42A C42 H42B 108.2 . . ?
C43 C42 H42A 109.8 . . ?
C43 C42 H42B 109.8 . . ?
O2 C43 C42 110.0(2) . . ?
O2 C43 H43A 109.7 . . ?
O2 C43 H43B 109.7 . . ?
C42 C43 H43A 109.7 . . ?
C42 C43 H43B 109.7 . . ?
H43A C43 H43B 108.2 . . ?
O2 C44 H44A 109.9 . . ?
O2 C44 H44B 109.9 . . ?
O2 C44 C45 109.0(3) . . ?
H44A C44 H44B 108.3 . . ?
C45 C44 H44A 109.9 . . ?
C45 C44 H44B 109.9 . . ?
N5 C45 C44 113.3(3) . . ?
N5 C45 H45A 108.9 . . ?
N5 C45 H45B 108.9 . . ?
C44 C45 H45A 108.9 . . ?
C44 C45 H45B 108.9 . . ?
H45A C45 H45B 107.7 . . ?
N4 C46 H46A 108.9 . . ?
N4 C46 H46B 108.9 . . ?
N4 C46 C47 113.4(4) . . ?
H46A C46 H46B 107.7 . . ?
C47 C46 H46A 108.9 . . ?
C47 C46 H46B 108.9 . . ?
O3 C47 C46 108.7(3) . . ?
O3 C47 H47A 110.0 . . ?
O3 C47 H47B 110.0 . . ?
C46 C47 H47A 110.0 . . ?
C46 C47 H47B 110.0 . . ?
H47A C47 H47B 108.3 . . ?
O3 C48 H48A 109.7 . . ?
O3 C48 H48B 109.7 . . ?
O3 C48 C49 109.8(3) . . ?
H48A C48 H48B 108.2 . . ?
C49 C48 H48A 109.7 . . ?
C49 C48 H48B 109.7 . . ?
O4 C49 C48 110.7(3) . . ?
O4 C49 H49A 109.5 . . ?
O4 C49 H49B 109.5 . . ?
C48 C49 H49A 109.5 . . ?
C48 C49 H49B 109.5 . . ?
H49A C49 H49B 108.1 . . ?
O4 C50 H50A 109.9 . . ?
O4 C50 H50B 109.9 . . ?
O4 C50 C51 108.7(3) . . ?
H50A C50 H50B 108.3 . . ?
C51 C50 H50A 109.9 . . ?
C51 C50 H50B 109.9 . . ?
N5 C51 C50 113.6(3) . . ?
N5 C51 H51A 108.8 . . ?
N5 C51 H51B 108.8 . . ?
C50 C51 H51A 108.8 . . ?
C50 C51 H51B 108.8 . . ?
H51A C51 H51B 107.7 . . ?
N4 C52 H52A 108.9 . . ?
N4 C52 H52B 108.9 . . ?
N4 C52 C53 113.4(3) . . ?
H52A C52 H52B 107.7 . . ?
C53 C52 H52A 108.9 . . ?
C53 C52 H52B 108.9 . . ?
O5 C53 C52 108.2(4) . . ?
O5 C53 H53A 110.1 . . ?
O5 C53 H53B 110.1 . . ?
C52 C53 H53A 110.1 . . ?
C52 C53 H53B 110.1 . . ?
H53A C53 H53B 108.4 . . ?
O5 C54 H54A 109.9 . . ?
O5 C54 H54B 109.9 . . ?
O5 C54 C55 109.0(3) . . ?
H54A C54 H54B 108.3 . . ?
C55 C54 H54A 109.9 . . ?
C55 C54 H54B 109.9 . . ?
O6 C55 C54 109.6(3) . . ?
O6 C55 H55A 109.8 . . ?
O6 C55 H55B 109.8 . . ?
C54 C55 H55A 109.8 . . ?
C54 C55 H55B 109.8 . . ?
H55A C55 H55B 108.2 . . ?
O6 C56 H56A 109.9 . . ?
O6 C56 H56B 109.9 . . ?
O6 C56 C57 108.8(3) . . ?
H56A C56 H56B 108.3 . . ?
C57 C56 H56A 109.9 . . ?
C57 C56 H56B 109.9 . . ?
N5 C57 C56 113.8(3) . . ?
N5 C57 H57A 108.8 . . ?
N5 C57 H57B 108.8 . . ?
C56 C57 H57A 108.8 . . ?
C56 C57 H57B 108.8 . . ?
H57A C57 H57B 107.7 . . ?
C11 N1 Fe1 130.18(14) . . ?
C11 N1 C12 116.42(16) . . ?
C12 N1 Fe1 113.16(11) . . ?
C24 N2 Fe1 130.22(13) . . ?
C24 N2 C25 116.33(16) . . ?
C25 N2 Fe1 113.33(12) . . ?
C37 N3 Fe1 130.75(15) . . ?
C37 N3 C38 116.42(17) . . ?
C38 N3 Fe1 112.82(13) . . ?
C2 C1 Fe1 132.79(13) . . ?
C2 C1 C13 114.43(15) . . ?
C13 C1 Fe1 112.71(12) . . ?
C1 C2 H2 118.7 . . ?
C1 C2 C3 122.57(17) . . ?
C3 C2 H2 118.7 . . ?
C2 C3 H3 119.2 . . ?
C4 C3 C2 121.66(18) . . ?
C4 C3 H3 119.2 . . ?
C3 C4 H4 120.4 . . ?
C3 C4 C5 119.11(17) . . ?
C5 C4 H4 120.4 . . ?
C4 C5 C6 124.70(18) . . ?
C4 C5 C13 117.64(17) . . ?
C13 C5 C6 117.66(17) . . ?
C5 C6 H6 119.0 . . ?
C7 C6 C5 121.93(18) . . ?
C7 C6 H6 119.0 . . ?
C6 C7 H7 119.1 . . ?
C6 C7 C8 121.70(18) . . ?
C8 C7 H7 119.1 . . ?
C9 C8 C7 125.31(19) . . ?
C9 C8 C12 117.53(19) . . ?
C12 C8 C7 117.16(18) . . ?
C8 C9 H9 120.5 . . ?
C10 C9 C8 118.93(19) . . ?
C10 C9 H9 120.5 . . ?
C9 C10 H10 119.7 . . ?
C9 C10 C11 120.6(2) . . ?
C11 C10 H10 119.7 . . ?
N1 C11 C10 122.9(2) . . ?
N1 C11 H11 118.5 . . ?
C10 C11 H11 118.5 . . ?
N1 C12 C8 123.54(17) . . ?
N1 C12 C13 114.93(15) . . ?
C8 C12 C13 121.53(17) . . ?
C1 C13 C12 115.54(15) . . ?
C5 C13 C1 124.50(16) . . ?
C5 C13 C12 119.96(16) . . ?
C15 C14 Fe1 132.65(14) . . ?
C15 C14 C26 114.47(16) . . ?
C26 C14 Fe1 112.87(12) . . ?
C14 C15 H15 118.9 . . ?
C14 C15 C16 122.16(19) . . ?
C16 C15 H15 118.9 . . ?
C15 C16 H16 119.1 . . ?
C17 C16 C15 121.83(19) . . ?
C17 C16 H16 119.1 . . ?
C16 C17 H17 120.4 . . ?
C16 C17 C18 119.24(18) . . ?
C18 C17 H17 120.4 . . ?
C17 C18 C19 124.15(18) . . ?
C17 C18 C26 117.63(18) . . ?
C26 C18 C19 118.18(18) . . ?
C18 C19 H19 119.0 . . ?
C20 C19 C18 122.06(19) . . ?
C20 C19 H19 119.0 . . ?
C19 C20 H20 119.5 . . ?
C19 C20 C21 121.1(2) . . ?
C21 C20 H20 119.5 . . ?
C22 C21 C20 124.12(19) . . ?
C22 C21 C25 118.54(19) . . ?
C25 C21 C20 117.34(18) . . ?
C21 C22 H22 120.8 . . ?
C23 C22 C21 118.39(19) . . ?
C23 C22 H22 120.8 . . ?
C22 C23 H23 120.0 . . ?
C22 C23 C24 120.04(19) . . ?
C24 C23 H23 120.0 . . ?
N2 C24 C23 123.54(19) . . ?
N2 C24 H24 118.2 . . ?
C23 C24 H24 118.2 . . ?
N2 C25 C21 123.15(17) . . ?
N2 C25 C26 114.49(16) . . ?
C21 C25 C26 122.35(17) . . ?
C18 C26 C14 124.59(17) . . ?
C18 C26 C25 118.90(17) . . ?
C25 C26 C14 116.50(15) . . ?
C28 C27 Fe1 132.58(14) . . ?
C28 C27 C39 114.40(17) . . ?
C39 C27 Fe1 113.02(14) . . ?
C27 C28 H28 118.7 . . ?
C27 C28 C29 122.56(19) . . ?
C29 C28 H28 118.7 . . ?
C28 C29 H29 119.2 . . ?
C30 C29 C28 121.7(2) . . ?
C30 C29 H29 119.2 . . ?
C29 C30 H30 120.4 . . ?
C29 C30 C31 119.2(2) . . ?
C31 C30 H30 120.4 . . ?
C30 C31 C32 124.6(2) . . ?
C30 C31 C39 118.0(2) . . ?
C39 C31 C32 117.4(2) . . ?
C31 C32 H32 119.1 . . ?
C33 C32 C31 121.7(2) . . ?
C33 C32 H32 119.1 . . ?
C32 C33 H33 118.8 . . ?
C32 C33 C34 122.4(2) . . ?
C34 C33 H33 118.8 . . ?
C35 C34 C33 126.1(2) . . ?
C35 C34 C38 117.5(2) . . ?
C38 C34 C33 116.4(2) . . ?
C34 C35 H35 120.2 . . ?
C36 C35 C34 119.6(2) . . ?
C36 C35 H35 120.2 . . ?
C35 C36 H36 119.8 . . ?
C35 C36 C37 120.4(2) . . ?
C37 C36 H36 119.8 . . ?
N3 C37 C36 122.6(2) . . ?
N3 C37 H37 118.7 . . ?
C36 C37 H37 118.7 . . ?
N3 C38 C34 123.4(2) . . ?
N3 C38 C39 114.98(16) . . ?
C34 C38 C39 121.7(2) . . ?
C27 C39 C31 124.1(2) . . ?
C27 C39 C38 115.50(17) . . ?
C38 C39 C31 120.34(18) . . ?

loop_
_geom_torsion_atom_site_label_1
_geom_torsion_atom_site_label_2
_geom_torsion_atom_site_label_3
_geom_torsion_atom_site_label_4
_geom_torsion
_geom_torsion_site_symmetry_1
_geom_torsion_site_symmetry_2
_geom_torsion_site_symmetry_3
_geom_torsion_site_symmetry_4
_geom_torsion_publ_flag
Fe1 N1 C11 C10 172.34(17) . . . . ?
Fe1 N1 C12 C8 -172.33(14) . . . . ?
Fe1 N1 C12 C13 8.0(2) . . . . ?
Fe1 N2 C24 C23 -175.19(14) . . . . ?
Fe1 N2 C25 C21 175.28(14) . . . . ?
Fe1 N2 C25 C26 -3.71(18) . . . . ?
Fe1 N3 C37 C36 175.43(17) . . . . ?
Fe1 N3 C38 C34 -176.19(16) . . . . ?
Fe1 N3 C38 C39 4.9(2) . . . . ?
Fe1 C1 C2 C3 -175.61(15) . . . . ?
Fe1 C1 C13 C5 173.98(13) . . . . ?
Fe1 C1 C13 C12 -5.98(19) . . . . ?
Fe1 C14 C15 C16 -179.08(15) . . . . ?
Fe1 C14 C26 C18 -178.79(15) . . . . ?
Fe1 C14 C26 C25 -0.1(2) . . . . ?
Fe1 C27 C28 C29 -179.10(17) . . . . ?
Fe1 C27 C39 C31 177.58(15) . . . . ?
Fe1 C27 C39 C38 -4.7(2) . . . . ?
K1 O1 C41 C40 -45.4(4) . . . . ?
K1 O1 C42 C43 53.4(3) . . . . ?
K1 O2 C43 C42 45.0(3) . . . . ?
K1 O2 C44 C45 -58.2(4) . . . . ?
K1 O3 C47 C46 -52.8(4) . . . . ?
K1 O3 C48 C49 53.1(4) . . . . ?
K1 O4 C49 C48 42.2(4) . . . . ?
K1 O4 C50 C51 -52.9(4) . . . . ?
K1 O5 C53 C52 -53.8(4) . . . . ?
K1 O5 C54 C55 43.8(3) . . . . ?
K1 O6 C55 C54 55.7(3) . . . . ?
K1 O6 C56 C57 -49.4(4) . . . . ?
K1 N4 C40 C41 -46.6(4) . . . . ?
K1 N4 C46 C47 -46.9(4) . . . . ?
K1 N4 C52 C53 -39.7(5) . . . . ?
K1 N5 C45 C44 -39.1(4) . . . . ?
K1 N5 C51 C50 -40.8(4) . . . . ?
K1 N5 C57 C56 -46.8(4) . . . . ?
O1 C42 C43 O2 -66.9(3) . . . . ?
O2 C44 C45 N5 67.1(5) . . . . ?
O3 C48 C49 O4 -64.9(4) . . . . ?
O4 C50 C51 N5 63.2(4) . . . . ?
O5 C54 C55 O6 -67.7(3) . . . . ?
O6 C56 C57 N5 66.5(5) . . . . ?
N4 C40 C41 O1 63.5(4) . . . . ?
N4 C46 C47 O3 70.2(5) . . . . ?
N4 C52 C53 O5 62.1(5) . . . . ?
C40 N4 C46 C47 -164.2(4) . . . . ?
C40 N4 C52 C53 79.8(5) . . . . ?
C41 O1 C42 C43 -168.8(3) . . . . ?
C42 O1 C41 C40 179.5(3) . . . . ?
C43 O2 C44 C45 170.5(3) . . . . ?
C44 O2 C43 C42 176.2(3) . . . . ?
C45 N5 C51 C50 79.2(4) . . . . ?
C45 N5 C57 C56 -166.9(4) . . . . ?
C46 N4 C40 C41 69.3(4) . . . . ?
C46 N4 C52 C53 -157.2(4) . . . . ?
C47 O3 C48 C49 -176.1(3) . . . . ?
C48 O3 C47 C46 178.6(4) . . . . ?
C49 O4 C50 C51 168.6(3) . . . . ?
C50 O4 C49 C48 -177.4(3) . . . . ?
C51 N5 C45 C44 -158.3(4) . . . . ?
C51 N5 C57 C56 71.8(5) . . . . ?
C52 N4 C40 C41 -167.3(4) . . . . ?
C52 N4 C46 C47 73.1(5) . . . . ?
C53 O5 C54 C55 -176.8(3) . . . . ?
C54 O5 C53 C52 169.0(3) . . . . ?
C55 O6 C56 C57 179.8(3) . . . . ?
C56 O6 C55 C54 -170.3(3) . . . . ?
C57 N5 C45 C44 79.9(5) . . . . ?
C57 N5 C51 C50 -158.9(4) . . . . ?
N1 C12 C13 C1 -1.4(2) . . . . ?
N1 C12 C13 C5 178.62(15) . . . . ?
N2 C25 C26 C14 2.5(2) . . . . ?
N2 C25 C26 C18 -178.66(16) . . . . ?
N3 C38 C39 C27 -0.2(2) . . . . ?
N3 C38 C39 C31 177.63(17) . . . . ?
C1 C2 C3 C4 1.5(3) . . . . ?
C2 C1 C13 C5 -3.3(2) . . . . ?
C2 C1 C13 C12 176.71(15) . . . . ?
C2 C3 C4 C5 -1.8(3) . . . . ?
C3 C4 C5 C6 -179.85(18) . . . . ?
C3 C4 C5 C13 -0.4(3) . . . . ?
C4 C5 C6 C7 177.53(19) . . . . ?
C4 C5 C13 C1 3.1(3) . . . . ?
C4 C5 C13 C12 -176.95(16) . . . . ?
C5 C6 C7 C8 -0.3(3) . . . . ?
C6 C5 C13 C1 -177.41(16) . . . . ?
C6 C5 C13 C12 2.5(2) . . . . ?
C6 C7 C8 C9 -177.5(2) . . . . ?
C6 C7 C8 C12 1.9(3) . . . . ?
C7 C8 C9 C10 178.4(2) . . . . ?
C7 C8 C12 N1 179.20(17) . . . . ?
C7 C8 C12 C13 -1.2(3) . . . . ?
C8 C9 C10 C11 1.9(4) . . . . ?
C8 C12 C13 C1 178.93(16) . . . . ?
C8 C12 C13 C5 -1.0(3) . . . . ?
C9 C8 C12 N1 -1.4(3) . . . . ?
C9 C8 C12 C13 178.24(18) . . . . ?
C9 C10 C11 N1 -0.7(4) . . . . ?
C11 N1 C12 C8 2.6(3) . . . . ?
C11 N1 C12 C13 -177.09(17) . . . . ?
C12 N1 C11 C10 -1.5(3) . . . . ?
C12 C8 C9 C10 -0.9(3) . . . . ?
C13 C1 C2 C3 1.0(3) . . . . ?
C13 C5 C6 C7 -1.9(3) . . . . ?
C14 C15 C16 C17 -2.1(3) . . . . ?
C15 C14 C26 C18 0.3(3) . . . . ?
C15 C14 C26 C25 179.02(16) . . . . ?
C15 C16 C17 C18 -0.4(3) . . . . ?
C16 C17 C18 C19 -175.2(2) . . . . ?
C16 C17 C18 C26 2.6(3) . . . . ?
C17 C18 C19 C20 179.4(2) . . . . ?
C17 C18 C26 C14 -2.6(3) . . . . ?
C17 C18 C26 C25 178.66(18) . . . . ?
C18 C19 C20 C21 1.5(4) . . . . ?
C19 C18 C26 C14 175.29(18) . . . . ?
C19 C18 C26 C25 -3.4(3) . . . . ?
C19 C20 C21 C22 178.3(2) . . . . ?
C19 C20 C21 C25 -2.6(3) . . . . ?
C20 C21 C22 C23 179.2(2) . . . . ?
C20 C21 C25 N2 -178.25(17) . . . . ?
C20 C21 C25 C26 0.7(3) . . . . ?
C21 C22 C23 C24 -0.7(3) . . . . ?
C21 C25 C26 C14 -176.46(16) . . . . ?
C21 C25 C26 C18 2.3(3) . . . . ?
C22 C21 C25 N2 0.9(3) . . . . ?
C22 C21 C25 C26 179.79(17) . . . . ?
C22 C23 C24 N2 0.4(3) . . . . ?
C24 N2 C25 C21 -1.2(2) . . . . ?
C24 N2 C25 C26 179.82(15) . . . . ?
C25 N2 C24 C23 0.6(3) . . . . ?
C25 C21 C22 C23 0.1(3) . . . . ?
C26 C14 C15 C16 2.1(3) . . . . ?
C26 C18 C19 C20 1.6(3) . . . . ?
C27 C28 C29 C30 1.0(4) . . . . ?
C28 C27 C39 C31 -1.8(3) . . . . ?
C28 C27 C39 C38 175.93(17) . . . . ?
C28 C29 C30 C31 -0.5(4) . . . . ?
C29 C30 C31 C32 -179.1(2) . . . . ?
C29 C30 C31 C39 -1.1(3) . . . . ?
C30 C31 C32 C33 176.2(2) . . . . ?
C30 C31 C39 C27 2.3(3) . . . . ?
C30 C31 C39 C38 -175.31(19) . . . . ?
C31 C32 C33 C34 -0.8(4) . . . . ?
C32 C31 C39 C27 -179.47(19) . . . . ?
C32 C31 C39 C38 2.9(3) . . . . ?
C32 C33 C34 C35 -177.8(3) . . . . ?
C32 C33 C34 C38 2.4(4) . . . . ?
C33 C34 C35 C36 177.8(2) . . . . ?
C33 C34 C38 N3 179.81(19) . . . . ?
C33 C34 C38 C39 -1.3(3) . . . . ?
C34 C35 C36 C37 1.9(4) . . . . ?
C34 C38 C39 C27 -179.13(18) . . . . ?
C34 C38 C39 C31 -1.3(3) . . . . ?
C35 C34 C38 N3 0.0(3) . . . . ?
C35 C34 C38 C39 178.85(19) . . . . ?
C35 C36 C37 N3 1.1(4) . . . . ?
C37 N3 C38 C34 2.8(3) . . . . ?
C37 N3 C38 C39 -176.10(17) . . . . ?
C38 N3 C37 C36 -3.4(3) . . . . ?
C38 C34 C35 C36 -2.4(3) . . . . ?
C39 C27 C28 C29 0.1(3) . . . . ?
C39 C31 C32 C33 -1.9(4) . . . . ?

_shelx_res_file                  
;
TITL neinw64_a.res in P2(1)/n
    neinw64.res
    created by SHELXL-2018/3 at 10:03:22 on 19-Mar-2021
REM Old TITL NEINW64_auto in P2(1)/n
REM SHELXT solution in P2(1)/n: R1 0.160, Rweak 0.011, Alpha 0.067
REM <I/s> 0.456 for 482 systematic absences, Orientation as input
REM Formula found by SHELXT: C60 N7 O K Fe
CELL 1.54184 12.6152 13.0318 31.199 90 99.323 90
ZERR 4 0.0002 0.0002 0.0004 0 0.001 0
LATT 1
SYMM 0.5-X,0.5+Y,0.5-Z
SFAC C H Fe K N O
UNIT 228 240 4 4 20 24

L.S. 12
PLAN  12
SIZE 0.246 0.122 0.072
TEMP -40
CONF
BOND $H
list 4
MORE -1
fmap 2 53
acta 149.008
REM <olex2.extras>
REM <HklSrc "%.\\NEINW64.hkl">
REM </olex2.extras>

WGHT    0.084400    0.755500
FVAR       0.16128
FE1   3    0.585305    0.243489    0.607591    11.00000    0.03052    0.03307 =
         0.04597    0.00013    0.00700    0.00056
K1    4    0.413083    0.188232    0.853496    11.00000    0.06018    0.05182 =
         0.07538   -0.01102    0.02384   -0.00069
O1    6    0.186151    0.193866    0.831559    11.00000    0.05809    0.06828 =
         0.08171   -0.00712    0.01495   -0.00230
O2    6    0.281773    0.142653    0.917614    11.00000    0.06138    0.07357 =
         0.08632    0.00769    0.02755    0.01271
O3    6    0.444061    0.035884    0.793709    11.00000    0.08443    0.08060 =
         0.11204   -0.03570    0.04820   -0.00317
O4    6    0.561550    0.035452    0.879104    11.00000    0.08966    0.07306 =
         0.13067    0.00301    0.03265    0.02723
O5    6    0.471144    0.350723    0.802572    11.00000    0.12950    0.06447 =
         0.12171    0.00966    0.06966    0.00449
O6    6    0.545872    0.347250    0.893051    11.00000    0.07777    0.09004 =
         0.13247   -0.04215    0.05204   -0.03187
N4    5    0.310157    0.214176    0.759647    11.00000    0.10363    0.12878 =
         0.06436   -0.01067    0.02233    0.01314
N5    5    0.514052    0.169919    0.947576    11.00000    0.06994    0.12169 =
         0.08863   -0.00219    0.01393    0.01331
C40   1    0.197470    0.243904    0.758511    11.00000    0.09598    0.16327 =
         0.06862   -0.00488    0.00549    0.01365
AFIX  23
H40A  2    0.159771    0.238224    0.728569    11.00000   -1.20000
H40B  2    0.194905    0.316017    0.767191    11.00000   -1.20000
AFIX   0
C41   1    0.138802    0.179969    0.787594    11.00000    0.08183    0.13404 =
         0.09479   -0.03756    0.00380   -0.01029
AFIX  23
H41A  2    0.063081    0.200400    0.783638    11.00000   -1.20000
H41B  2    0.142197    0.107366    0.779745    11.00000   -1.20000
AFIX   0
C42   1    0.133717    0.136151    0.860599    11.00000    0.05765    0.08507 =
         0.12454    0.01772    0.02196   -0.00769
AFIX  23
H42A  2    0.148725    0.062939    0.857626    11.00000   -1.20000
H42B  2    0.055875    0.146351    0.853541    11.00000   -1.20000
AFIX   0
C43   1    0.172070    0.169313    0.905327    11.00000    0.05963    0.09639 =
         0.10289    0.02651    0.03840    0.01459
AFIX  23
H43A  2    0.163587    0.243778    0.907556    11.00000   -1.20000
H43B  2    0.129230    0.136368    0.924996    11.00000   -1.20000
AFIX   0
C44   1    0.323875    0.179128    0.959501    11.00000    0.07847    0.14329 =
         0.08225    0.00298    0.03070    0.01847
AFIX  23
H44A  2    0.276288    0.159680    0.980052    11.00000   -1.20000
H44B  2    0.328938    0.254153    0.959117    11.00000   -1.20000
AFIX   0
C45   1    0.433640    0.133325    0.973463    11.00000    0.08722    0.18144 =
         0.08421    0.02895    0.01992    0.02126
AFIX  23
H45A  2    0.458228    0.150151    1.004074    11.00000   -1.20000
H45B  2    0.428338    0.058459    0.971043    11.00000   -1.20000
AFIX   0
C46   1    0.317211    0.114156    0.739201    11.00000    0.15012    0.18281 =
         0.07502   -0.06291    0.01027    0.02516
AFIX  23
H46A  2    0.298709    0.122061    0.707636    11.00000   -1.20000
H46B  2    0.264220    0.067970    0.748669    11.00000   -1.20000
AFIX   0
C47   1    0.426700    0.065778    0.749713    11.00000    0.15698    0.15204 =
         0.09490   -0.04777    0.06004    0.01347
AFIX  23
H47A  2    0.430944    0.005799    0.731120    11.00000   -1.20000
H47B  2    0.481907    0.115003    0.744461    11.00000   -1.20000
AFIX   0
C48   1    0.544938   -0.012219    0.804701    11.00000    0.10257    0.08943 =
         0.16931   -0.04519    0.06145    0.01016
AFIX  23
H48A  2    0.602187    0.036627    0.801479    11.00000   -1.20000
H48B  2    0.549968   -0.070082    0.785068    11.00000   -1.20000
AFIX   0
C49   1    0.558361   -0.048829    0.849461    11.00000    0.11063    0.06414 =
         0.20814   -0.01418    0.03992    0.03148
AFIX  23
H49A  2    0.498599   -0.094413    0.852997    11.00000   -1.20000
H49B  2    0.625184   -0.088241    0.856023    11.00000   -1.20000
AFIX   0
C50   1    0.579035    0.003564    0.922357    11.00000    0.08376    0.10727 =
         0.15353    0.03131    0.01803    0.03415
AFIX  23
H50A  2    0.639396   -0.044649    0.927329    11.00000   -1.20000
H50B  2    0.514997   -0.031365    0.929160    11.00000   -1.20000
AFIX   0
C51   1    0.603463    0.096051    0.950959    11.00000    0.06790    0.15125 =
         0.11747    0.01862    0.00768    0.02673
AFIX  23
H51A  2    0.621586    0.073319    0.981201    11.00000   -1.20000
H51B  2    0.666607    0.130892    0.943258    11.00000   -1.20000
AFIX   0
C52   1    0.367043    0.293741    0.738502    11.00000    0.13263    0.19301 =
         0.09040    0.04927    0.04946    0.03486
AFIX  23
H52A  2    0.320161    0.317380    0.712209    11.00000   -1.20000
H52B  2    0.431085    0.263195    0.729623    11.00000   -1.20000
AFIX   0
C53   1    0.400318    0.384211    0.767056    11.00000    0.15000    0.10798 =
         0.16921    0.05117    0.08250    0.02997
AFIX  23
H53A  2    0.434817    0.435827    0.751085    11.00000   -1.20000
H53B  2    0.337275    0.415479    0.776466    11.00000   -1.20000
AFIX   0
C54   1    0.520230    0.435773    0.826213    11.00000    0.16159    0.05557 =
         0.20672   -0.01918    0.13902   -0.01787
AFIX  23
H54A  2    0.465674    0.476908    0.837390    11.00000   -1.20000
H54B  2    0.555559    0.479310    0.807143    11.00000   -1.20000
AFIX   0
C55   1    0.599460    0.398169    0.862344    11.00000    0.11073    0.08032 =
         0.20249   -0.05327    0.10377   -0.03540
AFIX  23
H55A  2    0.648975    0.350557    0.851416    11.00000   -1.20000
H55B  2    0.641349    0.455847    0.876352    11.00000   -1.20000
AFIX   0
C56   1    0.616294    0.323968    0.932018    11.00000    0.07523    0.12366 =
         0.16431   -0.07168    0.01164   -0.02313
AFIX  23
H56A  2    0.648245    0.387239    0.945322    11.00000   -1.20000
H56B  2    0.674396    0.279334    0.925743    11.00000   -1.20000
AFIX   0
C57   1    0.553959    0.271119    0.962474    11.00000    0.09256    0.16302 =
         0.10256   -0.04638    0.00447    0.00463
AFIX  23
H57A  2    0.599938    0.263807    0.990800    11.00000   -1.20000
H57B  2    0.492796    0.314384    0.966500    11.00000   -1.20000
AFIX   0

N1    5    0.429298    0.266025    0.608256    11.00000    0.03682    0.04343 =
         0.05264   -0.00148    0.00876    0.00531
N2    5    0.550116    0.189736    0.546149    11.00000    0.03830    0.03892 =
         0.04775    0.00349    0.00676   -0.00143
N3    5    0.605938    0.386070    0.588636    11.00000    0.03672    0.04208 =
         0.06444    0.00783    0.00572   -0.00102
C1    1    0.554013    0.108193    0.629864    11.00000    0.03355    0.03367 =
         0.04176   -0.00275    0.00653    0.00014
C2    1    0.618330    0.024764    0.644226    11.00000    0.04018    0.03883 =
         0.05515   -0.00180    0.00611    0.00215
AFIX  43
H2    2    0.693140    0.030969    0.645954    11.00000   -1.20000
AFIX   0

C3    1    0.576279   -0.068131    0.656226    11.00000    0.05540    0.03988 =
         0.05529    0.00257    0.00579    0.00615
AFIX  43
H3    2    0.623533   -0.121787    0.666390    11.00000   -1.20000
AFIX   0

C4    1    0.467469   -0.083058    0.653542    11.00000    0.05939    0.03893 =
         0.05005    0.00233    0.01145   -0.00656
AFIX  43
H4    2    0.440556   -0.146736    0.660997    11.00000   -1.20000
AFIX   0

C5    1    0.397311   -0.002115    0.639552    11.00000    0.04594    0.04470 =
         0.04082   -0.00279    0.01145   -0.00638
C6    1    0.282208   -0.007473    0.635403    11.00000    0.04837    0.05645 =
         0.05313   -0.00123    0.01630   -0.01444
AFIX  43
H6    2    0.250089   -0.069853    0.641337    11.00000   -1.20000
AFIX   0

C7    1    0.218951    0.074463    0.623236    11.00000    0.03629    0.06966 =
         0.05745   -0.00096    0.01430   -0.00998
AFIX  43
H7    2    0.144046    0.067501    0.620791    11.00000   -1.20000
AFIX   0

C8    1    0.263058    0.171782    0.613951    11.00000    0.03722    0.06010 =
         0.05026   -0.00188    0.01228    0.00056
C9    1    0.203337    0.261715    0.602679    11.00000    0.03327    0.07301 =
         0.07200    0.00303    0.01237    0.00958
AFIX  43
H9    2    0.128039    0.261131    0.599995    11.00000   -1.20000
AFIX   0

C10   1    0.256707    0.350195    0.595673    11.00000    0.04488    0.05621 =
         0.08432    0.00475    0.01087    0.01607
AFIX  43
H10   2    0.217862    0.411251    0.588990    11.00000   -1.20000
AFIX   0

C11   1    0.368318    0.350442    0.598378    11.00000    0.04194    0.04338 =
         0.07372    0.00150    0.01004    0.00750
AFIX  43
H11   2    0.402471    0.412191    0.593078    11.00000   -1.20000
AFIX   0

C12   1    0.375860    0.177823    0.616788    11.00000    0.03579    0.04409 =
         0.04381   -0.00269    0.01002    0.00040
C13   1    0.442926    0.091824    0.629105    11.00000    0.03705    0.03949 =
         0.04151   -0.00324    0.00958   -0.00200
C14   1    0.730466    0.201403    0.601310    11.00000    0.03431    0.03437 =
         0.05058    0.00292    0.00823   -0.00172
C15   1    0.828352    0.206146    0.629125    11.00000    0.03608    0.04517 =
         0.05774   -0.00167    0.00695   -0.00193
AFIX  43
H15   2    0.830306    0.233483    0.657124    11.00000   -1.20000
AFIX   0

C16   1    0.924486    0.171385    0.616734    11.00000    0.03291    0.05920 =
         0.06969    0.00182    0.00469   -0.00125
AFIX  43
H16   2    0.989071    0.178250    0.636309    11.00000   -1.20000
AFIX   0

C17   1    0.926642    0.127698    0.576840    11.00000    0.03686    0.06360 =
         0.07444    0.00209    0.01848    0.00526
AFIX  43
H17   2    0.991918    0.105410    0.569169    11.00000   -1.20000
AFIX   0

C18   1    0.830266    0.116701    0.547647    11.00000    0.04238    0.05061 =
         0.05747    0.00420    0.01634    0.00325
C19   1    0.821462    0.065458    0.506472    11.00000    0.05823    0.06709 =
         0.06188    0.00020    0.02582    0.01138
AFIX  43
H19   2    0.883620    0.037705    0.497963    11.00000   -1.20000
AFIX   0

C20   1    0.726527    0.055881    0.479553    11.00000    0.06685    0.06445 =
         0.05155   -0.00362    0.02030    0.00439
AFIX  43
H20   2    0.723822    0.020367    0.453174    11.00000   -1.20000
AFIX   0

C21   1    0.629943    0.099032    0.490609    11.00000    0.05560    0.04766 =
         0.04486    0.00438    0.01203   -0.00246
C22   1    0.529803    0.094315    0.463920    11.00000    0.06418    0.05311 =
         0.04269    0.00159    0.00528   -0.00543
AFIX  43
H22   2    0.521970    0.062279    0.436593    11.00000   -1.20000
AFIX   0

C23   1    0.442905    0.137710    0.478607    11.00000    0.05280    0.05550 =
         0.04942    0.00701   -0.00274   -0.00476
AFIX  43
H23   2    0.374848    0.136164    0.461112    11.00000   -1.20000
AFIX   0

C24   1    0.455762    0.183975    0.519431    11.00000    0.04076    0.05004 =
         0.05133    0.00492    0.00093   -0.00122
AFIX  43
H24   2    0.394965    0.212663    0.528704    11.00000   -1.20000
AFIX   0

C25   1    0.637248    0.147598    0.531131    11.00000    0.04141    0.03806 =
         0.04657    0.00363    0.01125   -0.00183
C26   1    0.735617    0.155634    0.560380    11.00000    0.03635    0.03800 =
         0.05188    0.00418    0.01237   -0.00144
C27   1    0.629627    0.301027    0.665207    11.00000    0.03265    0.03872 =
         0.04841   -0.00457    0.00854    0.00158
C28   1    0.649866    0.257189    0.706218    11.00000    0.05352    0.05004 =
         0.05115   -0.00402    0.00936    0.00297
AFIX  43
H28   2    0.642988    0.185717    0.708764    11.00000   -1.20000
AFIX   0

C29   1    0.680063    0.315072    0.743880    11.00000    0.06284    0.07261 =
         0.05237   -0.00891    0.00838    0.00651
AFIX  43
H29   2    0.693977    0.281407    0.770853    11.00000   -1.20000
AFIX   0

C30   1    0.689919    0.419516    0.742532    11.00000    0.05763    0.07575 =
         0.06410   -0.02649    0.00650    0.00143
AFIX  43
H30   2    0.709778    0.457173    0.768279    11.00000   -1.20000
AFIX   0

C31   1    0.670213    0.469260    0.702634    11.00000    0.04205    0.05122 =
         0.07882   -0.01925    0.00828   -0.00097
C32   1    0.679139    0.577916    0.696784    11.00000    0.06088    0.05060 =
         0.10251   -0.02505    0.00813   -0.00470
AFIX  43
H32   2    0.695436    0.620244    0.721365    11.00000   -1.20000
AFIX   0

C33   1    0.664847    0.620724    0.657162    11.00000    0.05917    0.03661 =
         0.12981   -0.01467    0.00897   -0.00535
AFIX  43
H33   2    0.670538    0.692371    0.654893    11.00000   -1.20000
AFIX   0

C34   1    0.641080    0.560828    0.617948    11.00000    0.04304    0.03844 =
         0.10231    0.00612    0.00520   -0.00201
C35   1    0.628514    0.598738    0.575500    11.00000    0.05432    0.04436 =
         0.11936    0.02572    0.00020   -0.00503
AFIX  43
H35   2    0.633091    0.669625    0.570536    11.00000   -1.20000
AFIX   0

C36   1    0.609487    0.531976    0.541166    11.00000    0.05603    0.06649 =
         0.08972    0.03434   -0.00287   -0.00855
AFIX  43
H36   2    0.603176    0.557063    0.512617    11.00000   -1.20000
AFIX   0

C37   1    0.599394    0.426644    0.548361    11.00000    0.04634    0.05689 =
         0.06683    0.01681    0.00007   -0.00592
AFIX  43
H37   2    0.587611    0.382366    0.524274    11.00000   -1.20000
AFIX   0

C38   1    0.629226    0.454164    0.623266    11.00000    0.03429    0.03725 =
         0.07367    0.00039    0.00595   -0.00127
C39   1    0.642318    0.408479    0.664809    11.00000    0.03325    0.04167 =
         0.06568   -0.00785    0.00791    0.00126
HKLF 4


REM  neinw64_a.res in P2(1)/n
REM wR2 = 0.1342, GooF = S = 1.051, Restrained GooF = 1.051 for all data
REM R1 = 0.0464 for 9158 Fo > 4sig(Fo) and 0.0531 for all 10634 data
REM 631 parameters refined using 0 restraints

END

WGHT      0.0844      0.7555

REM Highest difference peak  0.463,  deepest hole -0.374,  1-sigma level  0.052
Q1    1   0.5696  0.1574  0.6179  11.00000  0.05    0.46
Q2    1   0.5925  0.3208  0.6067  11.00000  0.05    0.44
Q3    1   0.6348  0.2754  0.6427  11.00000  0.05    0.40
Q4    1   0.5813  0.0855  0.6352  11.00000  0.05    0.40
Q5    1   0.5346  0.2857  0.5780  11.00000  0.05    0.35
Q6    1   0.6364  0.3418  0.6645  11.00000  0.05    0.35
Q7    1   0.6447  0.2185  0.6392  11.00000  0.05    0.32
Q8    1   0.4074  0.1270  0.6192  11.00000  0.05    0.31
Q9    1   0.4435  0.1430  0.8783  11.00000  0.05    0.30
Q10   1   0.4783 -0.0024  0.8180  11.00000  0.05    0.29
Q11   1   0.5344  0.2000  0.5779  11.00000  0.05    0.29
Q12   1   0.5933 -0.0614  0.8800  11.00000  0.05    0.27
;
_shelx_res_checksum              10769
_olex2_submission_original_sample_id neinw64
_olex2_submission_special_instructions 'No special instructions were received'
_oxdiff_exptl_absorpt_empirical_details 
;
Empirical correction (ABSPACK) includes:
- Absorption correction using spherical harmonics
- Frame scaling
;
_oxdiff_exptl_absorpt_empirical_full_max 1.914
_oxdiff_exptl_absorpt_empirical_full_min 0.568
####################################################################### 
# 
# This file contains crystal structure data downloaded from the 
# Cambridge Structural Database (CSD) hosted by the Cambridge 
# Crystallographic Data Centre (CCDC).
# 
# Full information about CCDC data access policies and citation 
# guidelines are available at http://www.ccdc.cam.ac.uk/access/V1 
# 
# Audit and citation data items may have been added by the CCDC. 
# Please retain this information to preserve the provenance of 
# this file and to allow appropriate attribution of the data. 
# 
#######################################################################

data_neiar24
_database_code_depnum_ccdc_archive 'CCDC 2374640'
loop_
_audit_author_name
_audit_author_address
'William Brennessel'
;University of Rochester
United States of America
;
_audit_update_record             
;
2024-07-30 deposited with the CCDC.	2026-02-04 downloaded from the CCDC.
;

_vrf_PLAT301_neiar24             
;
PROBLEM: _G Main Residue Disorder ..............(Resd  1  ) .. 48% 
RESPONSE: Part of the 222-cryptand ligand complexing atom K2 is
modeled as disordered over two positions (0.757(5):0.243(5)).
;

_vrf_PLAT302_neiar24             
;
PROBLEM: _G Anion/Solvent/Minor-Residue Disorder (Resd  7,9  ) .. 100% 
RESPONSE: Tetrahydrofuran (thf) molecule O15/C117-C120 is modeled
as disordered over two positions (0.634(9):0.366(9)).
;

_vrf_PLAT860_neiar24             
;
PROBLEM: _G Number of Least-Squares Restraints ............. 200 
RESPONSE: Analogous bond lengths and angle between the two
positions of the disordered species were restrained to be
similar. Anisotropic displacement parameters for proximal
atoms were restrained to be similar.
;

_audit_creation_date             2023-06-26
_audit_creation_method           
;
Olex2 1.5
(compiled 2023.03.06 svn.rbb2c1857 for OlexSys, GUI svn.r6748)
;
_shelx_SHELXL_version_number     2019/2
_chemical_name_common            ?
_chemical_name_systematic        ?
_chemical_formula_moiety         
'C36 H30 Fe N3, C18 H36 K N2 O6, 1.5(C4 H8 O), 0.5(C4 H10 O)'
_chemical_formula_sum            'C62 H83 Fe K N5 O8'
_chemical_formula_weight         1121.28
_chemical_melting_point          ?
_chemical_oxdiff_formula         ?
loop_
_atom_type_symbol
_atom_type_description
_atom_type_scat_dispersion_real
_atom_type_scat_dispersion_imag
_atom_type_scat_source
C C 0.0181 0.0091 'International Tables Vol C Tables 4.2.6.8 and 6.1.1.4'
H H 0.0000 0.0000 'International Tables Vol C Tables 4.2.6.8 and 6.1.1.4'
Fe Fe -1.1336 3.1974 'International Tables Vol C Tables 4.2.6.8 and 6.1.1.4'
K K 0.3868 1.0657 'International Tables Vol C Tables 4.2.6.8 and 6.1.1.4'
N N 0.0311 0.0180 'International Tables Vol C Tables 4.2.6.8 and 6.1.1.4'
O O 0.0492 0.0322 'International Tables Vol C Tables 4.2.6.8 and 6.1.1.4'

_shelx_space_group_comment       
;
The symmetry employed for this shelxl refinement is uniquely defined
by the following loop, which should always be used as a source of
symmetry information in preference to the above space-group names.
They are only intended as comments.
;
_space_group_crystal_system      triclinic
_space_group_IT_number           2
_space_group_name_H-M_alt        'P -1'
_space_group_name_Hall           '-P 1'
loop_
_space_group_symop_operation_xyz
'x, y, z'
'-x, -y, -z'

_cell_length_a                   17.7676(2)
_cell_length_b                   19.7393(2)
_cell_length_c                   20.0446(2)
_cell_angle_alpha                114.6990(10)
_cell_angle_beta                 111.7550(10)
_cell_angle_gamma                91.6040(10)
_cell_volume                     5791.03(12)
_cell_formula_units_Z            4
_cell_measurement_reflns_used    40237
_cell_measurement_temperature    100.00(11)
_cell_measurement_theta_max      76.6340
_cell_measurement_theta_min      3.4120
_shelx_estimated_absorpt_T_max   0.831
_shelx_estimated_absorpt_T_min   0.659
_exptl_absorpt_coefficient_mu    3.200
_exptl_absorpt_correction_T_max  1.00000
_exptl_absorpt_correction_T_min  0.88290
_exptl_absorpt_correction_type   multi-scan
_exptl_absorpt_process_details   
;
CrysAlisPro 1.171.42.90a (Rigaku Oxford Diffraction, 2023)
Empirical absorption correction using spherical harmonics,
implemented in SCALE3 ABSPACK scaling algorithm.
;
_exptl_absorpt_special_details   ?
_exptl_crystal_colour            'dark blue'
_exptl_crystal_colour_modifier   dark
_exptl_crystal_colour_primary    blue
_exptl_crystal_density_diffrn    1.286
_exptl_crystal_density_meas      ?
_exptl_crystal_density_method    ?
_exptl_crystal_description       block
_exptl_crystal_F_000             2396
_exptl_crystal_size_max          0.142
_exptl_crystal_size_mid          0.109
_exptl_crystal_size_min          0.06
_exptl_transmission_factor_max   ?
_exptl_transmission_factor_min   ?
_diffrn_reflns_av_R_equivalents  0.0335
_diffrn_reflns_av_unetI/netI     0.0304
_diffrn_reflns_Laue_measured_fraction_full 0.997
_diffrn_reflns_Laue_measured_fraction_max 0.965
_diffrn_reflns_limit_h_max       22
_diffrn_reflns_limit_h_min       -22
_diffrn_reflns_limit_k_max       22
_diffrn_reflns_limit_k_min       -24
_diffrn_reflns_limit_l_max       25
_diffrn_reflns_limit_l_min       -25
_diffrn_reflns_number            89789
_diffrn_reflns_point_group_measured_fraction_full 0.997
_diffrn_reflns_point_group_measured_fraction_max 0.965
_diffrn_reflns_theta_full        67.684
_diffrn_reflns_theta_max         77.978
_diffrn_reflns_theta_min         3.301
_diffrn_ambient_environment      N~2~
_diffrn_ambient_temperature      100.00(11)
_diffrn_detector                 'Hybrid Pixel Array Detector'
_diffrn_detector_area_resol_mean 10.0000
_diffrn_detector_type            HyPix
_diffrn_measured_fraction_theta_full 0.997
_diffrn_measured_fraction_theta_max 0.965
_diffrn_measurement_details      
;
List of Runs (angles in degrees, time in seconds):

  # Type    Start    End  Width  t~exp~   \w     \q     \k     \f   Frames
#--------------------------------------------------------------------------
  1  \w   -118.00 -33.00   0.50    4.50    --  -47.09 -52.00 104.00  170
  2  \w    -49.00  25.00   0.50    4.50    --  -47.09  52.00-110.00  148
  3  \w    -24.00  61.00   0.50    4.50    --   47.09 -52.00 104.00  170
  4  \w     34.00 120.00   0.50    4.50    --   47.09  52.00-110.00  172
  5  \w    -31.00  26.00   0.50    4.50    --  -47.09  38.00-180.00  114
  6  \w    -55.00  24.00   0.50    4.50    --  -47.09  57.00-120.00  158
  7  \w     -5.00  21.00   0.50    4.50    --  -47.09  19.00-180.00   52
  8  \w    -25.00  29.00   0.50    4.50    --   47.09 -19.00   0.00  108
  9  \w     34.00  89.00   0.50    4.50    --   47.09-125.00 -30.00  110
 10  \w   -163.00 -78.00   0.50   18.00    --  -91.75 -52.00 104.00  170
 11  \w    -49.00 -19.00   0.50   18.00    --  -91.75  52.00-110.00   60
 12  \w   -104.00 -78.00   0.50   18.00    --  -91.75  77.00   0.00   52
 13  \w   -104.00 -79.00   0.50   18.00    --  -91.75 -45.00 -30.00   50
 14  \w    -52.00 -26.00   0.50   18.00    --  -91.75  61.00-150.00   52
 15  \w    -63.00 -22.00   0.50   18.00    --  -91.75  61.00 -30.00   82
 16  \w   -153.00-127.00   0.50   18.00    --  -91.75 -45.00 -30.00   52
 17  \w    -62.00 -19.00   0.50   18.00    --  -91.75  61.00  60.00   86
 18  \w    -62.00 -36.00   0.50   18.00    --  -91.75  77.00   0.00   52
 19  \w     95.00 178.00   0.50   18.00    --  108.41  52.00-110.00  166
 20  \w     36.00  69.00   0.50   18.00    --  108.41 -52.00 104.00   66
 21  \w     78.00 105.00   0.50   18.00    --  108.41 -94.00 -60.00   54
 22  \w     37.00  69.00   0.50   18.00    --  108.41 -94.00 -60.00   64
 23  \w     73.00 105.00   0.50   18.00    --  108.41 -94.00 120.00   64
 24  \w    117.00 178.00   0.50   18.00    --  108.41   0.00 -60.00  122
 25  \w     36.00  89.00   0.50   18.00    --  108.41 -94.00  60.00  106
 26  \w    102.00 178.00   0.50   18.00    --  108.41 125.00  90.00  152
 27  \w     98.00 172.00   0.50   18.00    --  108.41  61.00 150.00  148
 28  \w     44.00 111.00   0.50   18.00    --  108.41-125.00 -90.00  134
 29  \w     41.00  70.00   0.50   18.00    --  108.41 -61.00-120.00   58
 30  \w     44.00  91.00   0.50   18.00    --  108.41-125.00  60.00   94
 31  \w     45.00  74.00   0.50   18.00    --  108.41 -61.00  30.00   58
 32  \w     79.00 128.00   0.50   18.00    --  108.41 -77.00 120.00   98
 33  \w     39.00  71.00   0.50   18.00    --  108.41 -77.00 120.00   64
 34  \w     78.00 104.00   0.50   18.00    --  108.41 -94.00-120.00   52
 35  \w    117.00 177.00   0.50   18.00    --  108.41   0.00-150.00  120
 36  \w     96.00 160.00   0.50   18.00    --  108.41  45.00 120.00  128
 37  \w     36.00 105.00   0.50   18.00    --  108.41 -94.00   0.00  138
 38  \w    123.00 149.00   0.50   18.00    --  108.41   0.00-120.00   52
 39  \w    115.00 178.00   0.50   18.00    --  108.41   0.00  60.00  126
 40  \w     97.00 153.00   0.50   18.00    --  108.41  45.00-180.00  112
 41  \w     36.00 103.00   0.50   18.00    --  108.41 -94.00  90.00  134
 42  \w     57.00 104.00   0.50   18.00    --  108.41 -94.00  30.00   94
 43  \w     59.00 110.00   0.50   18.00    --  108.41-125.00-120.00  102
;
_diffrn_measurement_device       'four-circle diffractometer'
_diffrn_measurement_device_type  'XtaLAB Synergy, Dualflex, HyPix'
_diffrn_measurement_method       '\w scans'
_diffrn_orient_matrix_type       
'CrysAlisPro convention (1999,Acta A55,543-557)'
_diffrn_orient_matrix_UB_11      -0.0553220000
_diffrn_orient_matrix_UB_12      -0.0557957000
_diffrn_orient_matrix_UB_13      0.0070947000
_diffrn_orient_matrix_UB_21      -0.0765368000
_diffrn_orient_matrix_UB_22      0.0031453000
_diffrn_orient_matrix_UB_23      -0.0668846000
_diffrn_orient_matrix_UB_31      0.0150435000
_diffrn_orient_matrix_UB_32      -0.0679708000
_diffrn_orient_matrix_UB_33      -0.0646077000
_diffrn_radiation_monochromator  mirror
_diffrn_radiation_probe          x-ray
_diffrn_radiation_type           'Cu K\a'
_diffrn_radiation_wavelength     1.54184
_diffrn_source                   'micro-focus sealed X-ray tube'
_diffrn_source_type              'PhotonJet (Cu) X-ray Source'
_reflns_Friedel_coverage         0.000
_reflns_Friedel_fraction_full    .
_reflns_Friedel_fraction_max     .
_reflns_number_gt                20234
_reflns_number_total             23903
_reflns_special_details          
;
 Reflections were merged by SHELXL according to the crystal
 class for the calculation of statistics and refinement.
 
 _reflns_Friedel_fraction is defined as the number of unique
 Friedel pairs measured divided by the number that would be
 possible theoretically, ignoring centric projections and
 systematic absences.
;
_reflns_threshold_expression     'I > 2\s(I)'
_computing_cell_refinement       'CrysAlisPro 1.171.42.90a (Rigaku OD, 2023)'
_computing_data_collection       'CrysAlisPro 1.171.42.90a (Rigaku OD, 2023)'
_computing_data_reduction        'CrysAlisPro 1.171.42.90a (Rigaku OD, 2023)'
_computing_molecular_graphics    'Olex2 1.5 (Dolomanov et al., 2009)'
_computing_publication_material  'Olex2 1.5 (Dolomanov et al., 2009)'
_computing_structure_refinement  'SHELXL 2019/2 (Sheldrick, 2015b)'
_computing_structure_solution    'SHELXT 2018/2 (Sheldrick, 2015a)'
_refine_diff_density_max         0.545
_refine_diff_density_min         -0.615
_refine_diff_density_rms         0.056
_refine_ls_extinction_coef       .
_refine_ls_extinction_method     none
_refine_ls_goodness_of_fit_ref   1.023
_refine_ls_hydrogen_treatment    constr
_refine_ls_matrix_type           full
_refine_ls_number_parameters     1559
_refine_ls_number_reflns         23903
_refine_ls_number_restraints     200
_refine_ls_R_factor_all          0.0583
_refine_ls_R_factor_gt           0.0490
_refine_ls_restrained_S_all      1.022
_refine_ls_shift/su_max          0.001
_refine_ls_shift/su_mean         0.000
_refine_ls_structure_factor_coef Fsqd
_refine_ls_weighting_details     
'w=1/[\s^2^(Fo^2^)+(0.0561P)^2^+6.6799P] where P=(Fo^2^+2Fc^2^)/3'
_refine_ls_weighting_scheme      calc
_refine_ls_wR_factor_gt          0.1297
_refine_ls_wR_factor_ref         0.1351
_refine_special_details          
;
Part of the 222-cryptand ligand complexing atom K2 is
modeled as disordered over two positions (0.757(5):0.243(5)).
Tetrahydrofuran (thf) molecule O15/C117-C120 is modeled
as disordered over two positions (0.634(9):0.366(9)).

Analogous bond lengths and angle between the two
positions of the disordered species were restrained to be
similar. Anisotropic displacement parameters for proximal
atoms were restrained to be similar.
;
_olex2_refinement_description    
;
1. Fixed Uiso
 At 1.2 times of:
  All C(H) groups, All C(H,H) groups
 At 1.5 times of:
  All C(H,H,H) groups
2. Restrained distances
 O8-C95 \\sim O8-C95'
 with sigma of 0.02
 O9-C99 \\sim O9-C99'
 with sigma of 0.02
 O10-C100 \\sim O10'-C00'
 with sigma of 0.02
 O10-C101 \\sim O10'-C01'
 with sigma of 0.02
 O11-C105 \\sim O11-C05'
 with sigma of 0.02
 O12-C106 \\sim O12'-C06'
 with sigma of 0.02
 O12-C107 \\sim O12'-C07'
 with sigma of 0.02
 N10-C96 \\sim N10'-C96'
 with sigma of 0.02
 N10-C102 \\sim N10'-C02'
 with sigma of 0.02
 N10-C108 \\sim N10'-C08'
 with sigma of 0.02
 C95-C96 \\sim C95'-C96'
 with sigma of 0.02
 C99-C100 \\sim C99'-C00'
 with sigma of 0.02
 C101-C102 \\sim C01'-C02'
 with sigma of 0.02
 C105-C106 \\sim C05'-C06'
 with sigma of 0.02
 C107-C108 \\sim C07'-C08'
 with sigma of 0.02
 O8-C96 \\sim O8-C96'
 with sigma of 0.04
 O9-C100 \\sim O9-C00'
 with sigma of 0.04
 O10-C99 \\sim O10'-C99'
 with sigma of 0.04
 O10-C102 \\sim O10'-C02'
 with sigma of 0.04
 O11-C106 \\sim O11-C06'
 with sigma of 0.04
 O12-C105 \\sim O12'-C05'
 with sigma of 0.04
 O12-C108 \\sim O12'-C08'
 with sigma of 0.04
 N10-C95 \\sim N10'-C95'
 with sigma of 0.04
 N10-C101 \\sim N10'-C01'
 with sigma of 0.04
 N10-C107 \\sim N10'-C07'
 with sigma of 0.04
 C96-C102 \\sim C96'-C02'
 with sigma of 0.04
 C96-C108 \\sim C96'-C08'
 with sigma of 0.04
 C100-C101 \\sim C00'-C01'
 with sigma of 0.04
 C102-C108 \\sim C02'-C08'
 with sigma of 0.04
 C106-C107 \\sim C06'-C07'
 with sigma of 0.04
3. Uiso/Uaniso restraints and constraints
All non-hydrogen atoms have similar U: within 1.2A with sigma of 0.01 and sigma
for terminal atoms of 0.02 within 1.2A
4. Same fragment restrains
{O15, C120, C119, C118, C117} sigma for 1-2: 0.02, 1-3: 0.04
as in
{O15, C117, C118, C119, C120}
{O15, C117, C118, C119, C120} sigma for 1-2: 0.02, 1-3: 0.04
as in
{O15', C17', C18', C19', C20'}
5. Others
 Sof(O15')=Sof(C17')=Sof(H17A)=Sof(H17B)=Sof(C18')=Sof(H18A)=Sof(H18B)=
 Sof(C19')=Sof(H19A)=Sof(H19B)=Sof(C20')=Sof(H20A)=Sof(H20B)=1-FVAR(1)
 Sof(O15)=Sof(C117)=Sof(H11G)=Sof(H11H)=Sof(C118)=Sof(H11I)=Sof(H11J)=
 Sof(C119)=Sof(H11K)=Sof(H11L)=Sof(C120)=Sof(H12N)=Sof(H12O)=FVAR(1)
 Sof(O10')=Sof(O12')=Sof(N10')=Sof(C00')=Sof(H00A)=Sof(H00B)=Sof(C01')=
 Sof(H01A)=Sof(H01B)=Sof(C02')=Sof(H02A)=Sof(H02B)=Sof(C05')=Sof(H05A)=
 Sof(H05B)=Sof(C06')=Sof(H06A)=Sof(H06B)=Sof(C07')=Sof(H07A)=Sof(H07B)=
 Sof(C08')=Sof(H08A)=Sof(H08B)=Sof(C95')=Sof(H95A)=Sof(H95B)=Sof(C96')=
 Sof(H96A)=Sof(H96B)=Sof(C99')=Sof(H99C)=Sof(H99D)=1-FVAR(2)
 Sof(O10)=Sof(O12)=Sof(N10)=Sof(C95)=Sof(H95C)=Sof(H95D)=Sof(C96)=Sof(H96C)=
 Sof(H96D)=Sof(C99)=Sof(H99A)=Sof(H99B)=Sof(C100)=Sof(H10A)=Sof(H10B)=Sof(C101)=
 Sof(H10C)=Sof(H10D)=Sof(C102)=Sof(H10E)=Sof(H10F)=Sof(C105)=Sof(H10K)=
 Sof(H10L)=Sof(C106)=Sof(H10M)=Sof(H10N)=Sof(C107)=Sof(H10O)=Sof(H10P)=
 Sof(C108)=Sof(H10Q)=Sof(H10R)=FVAR(2)
6.a Secondary CH2 refined with riding coordinates:
 C73(H73A,H73B), C74(H74A,H74B), C75(H75A,H75B), C76(H76A,H76B), C77(H77A,
 H77B), C78(H78A,H78B), C79(H79A,H79B), C80(H80A,H80B), C81(H81A,H81B),
 C82(H82A,H82B), C83(H83A,H83B), C84(H84A,H84B), C85(H85A,H85B), C86(H86A,H86B),
  C87(H87A,H87B), C88(H88A,H88B), C89(H89A,H89B), C90(H90A,H90B), C00'(H00A,
 H00B), C01'(H01A,H01B), C02'(H02A,H02B), C05'(H05A,H05B), C06'(H06A,H06B),
 C07'(H07A,H07B), C08'(H08A,H08B), C91(H91A,H91B), C92(H92A,H92B), C93(H93A,
 H93B), C94(H94A,H94B), C95'(H95A,H95B), C95(H95C,H95D), C96'(H96A,H96B),
 C96(H96C,H96D), C97(H97A,H97B), C98(H98A,H98B), C99(H99A,H99B), C99'(H99C,
 H99D), C100(H10A,H10B), C101(H10C,H10D), C102(H10E,H10F), C103(H10G,H10H),
 C104(H10I,H10J), C105(H10K,H10L), C106(H10M,H10N), C107(H10O,H10P), C108(H10Q,
 H10R), C109(H10S,H10T), C110(H11A,H11B), C111(H11C,H11D), C112(H11E,H11F),
 C17'(H17A,H17B), C18'(H18A,H18B), C19'(H19A,H19B), C20'(H20A,H20B), C117(H11G,
 H11H), C118(H11I,H11J), C119(H11K,H11L), C120(H12N,H12O), C113(H11M,H11N),
 C114(H11O,H11P), C115(H11Q,H11R), C116(H11S,H11T), C122(H12G,H12H), C123(H12I,
 H12J)
6.b Aromatic/amide H refined with riding coordinates:
 C2(H2), C4(H4), C5(H5), C8(H8), C9(H9), C10(H10), C11(H11), C14(H14),
 C16(H16), C17(H17), C20(H20), C21(H21), C22(H22), C23(H23), C26(H26), C28(H28),
  C29(H29), C32(H32), C33(H33), C34(H34), C35(H35), C38(H38), C40(H40),
 C41(H41), C44(H44), C45(H45), C46(H46), C47(H47), C50(H50), C52(H52), C53(H53),
  C56(H56), C57(H57), C58(H58), C59(H59), C62(H62), C64(H64), C65(H65),
 C68(H68), C69(H69), C70(H70), C71(H71)
6.c Idealised Me refined as rotating group:
 C12(H12A,H12B,H12C), C24(H24A,H24B,H24C), C36(H36A,H36B,H36C), C48(H48A,H48B,
 H48C), C60(H60A,H60B,H60C), C72(H72A,H72B,H72C), C121(H12D,H12E,H12F),
 C124(H12K,H12L,H12M)
;
_atom_sites_solution_hydrogens   geom
_atom_sites_solution_primary     dual
_atom_sites_solution_secondary   difmap
loop_
_atom_site_label
_atom_site_type_symbol
_atom_site_fract_x
_atom_site_fract_y
_atom_site_fract_z
_atom_site_U_iso_or_equiv
_atom_site_adp_type
_atom_site_occupancy
_atom_site_site_symmetry_order
_atom_site_calc_flag
_atom_site_refinement_flags_posn
_atom_site_refinement_flags_adp
_atom_site_refinement_flags_occupancy
_atom_site_disorder_assembly
_atom_site_disorder_group
Fe1 Fe 0.90178(2) 0.09735(2) 0.30817(2) 0.02431(8) Uani 1 1 d . . . . .
N1 N 0.84936(12) 0.18514(11) 0.34387(12) 0.0281(4) Uani 1 1 d . . . . .
N2 N 1.00642(12) 0.14777(11) 0.40862(12) 0.0274(4) Uani 1 1 d . . . . .
N3 N 0.85710(12) 0.03986(10) 0.35161(11) 0.0260(4) Uani 1 1 d . . . . .
C1 C 0.93627(14) 0.15265(13) 0.26029(14) 0.0290(5) Uani 1 1 d . . . . .
C2 C 0.98461(16) 0.13551(14) 0.21609(15) 0.0335(5) Uani 1 1 d . . . . .
H2 H 1.003097 0.088931 0.204656 0.040 Uiso 1 1 calc R U . . .
C3 C 1.00697(18) 0.18294(16) 0.18810(17) 0.0395(6) Uani 1 1 d . . . . .
C4 C 0.98002(18) 0.25145(16) 0.20407(18) 0.0417(6) Uani 1 1 d . . . . .
H4 H 0.995470 0.284824 0.186040 0.050 Uiso 1 1 calc R U . . .
C5 C 0.93107(18) 0.27077(15) 0.24594(17) 0.0389(6) Uani 1 1 d . . . . .
H5 H 0.911701 0.316822 0.255441 0.047 Uiso 1 1 calc R U . . .
C6 C 0.90968(16) 0.22279(13) 0.27462(15) 0.0317(5) Uani 1 1 d . . . . .
C7 C 0.85970(16) 0.23958(13) 0.32060(15) 0.0323(5) Uani 1 1 d . . . . .
C8 C 0.82571(19) 0.30426(15) 0.34285(18) 0.0420(6) Uani 1 1 d . . . . .
H8 H 0.833140 0.341592 0.326273 0.050 Uiso 1 1 calc R U . . .
C9 C 0.78141(19) 0.31385(16) 0.38887(19) 0.0459(7) Uani 1 1 d . . . . .
H9 H 0.758546 0.357787 0.404531 0.055 Uiso 1 1 calc R U . . .
C10 C 0.77083(17) 0.25841(15) 0.41185(16) 0.0389(6) Uani 1 1 d . . . . .
H10 H 0.740882 0.263773 0.443762 0.047 Uiso 1 1 calc R U . . .
C11 C 0.80449(15) 0.19548(14) 0.38758(15) 0.0314(5) Uani 1 1 d . . . . .
H11 H 0.795688 0.157104 0.402405 0.038 Uiso 1 1 calc R U . . .
C12 C 1.0597(2) 0.16096(19) 0.1415(2) 0.0544(8) Uani 1 1 d . . . . .
H12A H 1.064408 0.107850 0.127330 0.082 Uiso 1 1 calc R U . . .
H12B H 1.115128 0.194506 0.174861 0.082 Uiso 1 1 calc R U . . .
H12C H 1.033899 0.166233 0.091870 0.082 Uiso 1 1 calc R U . . .
C13 C 0.96577(14) 0.02171(13) 0.27743(14) 0.0274(5) Uani 1 1 d . . . . .
C14 C 0.94321(15) -0.04751(13) 0.20572(16) 0.0321(5) Uani 1 1 d . . . . .
H14 H 0.889151 -0.060519 0.163779 0.038 Uiso 1 1 calc R U . . .
C15 C 0.99573(16) -0.09766(14) 0.19314(17) 0.0357(6) Uani 1 1 d . . . . .
C16 C 1.07498(17) -0.07950(15) 0.25515(19) 0.0417(6) Uani 1 1 d . . . . .
H16 H 1.111277 -0.113660 0.248188 0.050 Uiso 1 1 calc R U . . .
C17 C 1.10089(16) -0.01206(16) 0.32663(17) 0.0387(6) Uani 1 1 d . . . . .
H17 H 1.154960 0.000147 0.368293 0.046 Uiso 1 1 calc R U . . .
C18 C 1.04743(14) 0.03793(13) 0.33732(15) 0.0292(5) Uani 1 1 d . . . . .
C19 C 1.07013(14) 0.11017(14) 0.41029(15) 0.0295(5) Uani 1 1 d . . . . .
C20 C 1.14682(16) 0.14116(16) 0.47800(16) 0.0379(6) Uani 1 1 d . . . . .
H20 H 1.191616 0.116031 0.477791 0.045 Uiso 1 1 calc R U . . .
C21 C 1.15737(17) 0.20828(17) 0.54514(16) 0.0422(6) Uani 1 1 d . . . . .
H21 H 1.208713 0.228770 0.591873 0.051 Uiso 1 1 calc R U . . .
C22 C 1.09226(16) 0.24517(16) 0.54335(16) 0.0380(6) Uani 1 1 d . . . . .
H22 H 1.098109 0.291311 0.588856 0.046 Uiso 1 1 calc R U . . .
C23 C 1.01905(16) 0.21416(14) 0.47487(15) 0.0338(5) Uani 1 1 d . . . . .
H23 H 0.975001 0.240478 0.473774 0.041 Uiso 1 1 calc R U . . .
C24 C 0.96923(19) -0.17024(16) 0.1147(2) 0.0512(8) Uani 1 1 d . . . . .
H24A H 0.914606 -0.171846 0.076223 0.077 Uiso 1 1 calc R U . . .
H24B H 0.966085 -0.214425 0.124880 0.077 Uiso 1 1 calc R U . . .
H24C H 1.009779 -0.171566 0.092004 0.077 Uiso 1 1 calc R U . . .
C25 C 0.79599(14) 0.04390(12) 0.21416(14) 0.0259(4) Uani 1 1 d . . . . .
C26 C 0.75846(15) 0.05275(13) 0.14364(14) 0.0285(5) Uani 1 1 d . . . . .
H26 H 0.790632 0.084245 0.134398 0.034 Uiso 1 1 calc R U . . .
C27 C 0.67658(15) 0.01776(14) 0.08660(14) 0.0314(5) Uani 1 1 d . . . . .
C28 C 0.62975(15) -0.03148(13) 0.09751(14) 0.0316(5) Uani 1 1 d . . . . .
H28 H 0.575093 -0.058162 0.057759 0.038 Uiso 1 1 calc R U . . .
C29 C 0.66306(15) -0.04135(13) 0.16625(14) 0.0302(5) Uani 1 1 d . . . . .
H29 H 0.631067 -0.074673 0.173714 0.036 Uiso 1 1 calc R U . . .
C30 C 0.74349(14) -0.00255(12) 0.22471(14) 0.0262(5) Uani 1 1 d . . . . .
C31 C 0.77858(14) -0.00460(12) 0.30179(14) 0.0271(5) Uani 1 1 d . . . . .
C32 C 0.73922(15) -0.04500(14) 0.32734(16) 0.0328(5) Uani 1 1 d . . . . .
H32 H 0.684021 -0.074044 0.293082 0.039 Uiso 1 1 calc R U . . .
C33 C 0.77996(17) -0.04292(15) 0.40176(16) 0.0373(6) Uani 1 1 d . . . . .
H33 H 0.753111 -0.069508 0.419680 0.045 Uiso 1 1 calc R U . . .
C34 C 0.86154(16) -0.00093(14) 0.45027(15) 0.0337(5) Uani 1 1 d . . . . .
H34 H 0.892103 0.000188 0.501051 0.040 Uiso 1 1 calc R U . . .
C35 C 0.89666(15) 0.03876(13) 0.42297(14) 0.0291(5) Uani 1 1 d . . . . .
H35 H 0.952219 0.067181 0.456371 0.035 Uiso 1 1 calc R U . . .
C36 C 0.63748(18) 0.03349(17) 0.01538(16) 0.0414(6) Uani 1 1 d . . . . .
H36A H 0.584100 0.047064 0.012384 0.062 Uiso 1 1 calc R U . . .
H36B H 0.628566 -0.012236 -0.034523 0.062 Uiso 1 1 calc R U . . .
H36C H 0.674313 0.075891 0.021898 0.062 Uiso 1 1 calc R U . . .
Fe2 Fe 0.60718(2) 0.39708(2) 0.69992(2) 0.02594(9) Uani 1 1 d . . . . .
N4 N 0.60770(13) 0.35226(12) 0.59114(12) 0.0314(4) Uani 1 1 d . . . . .
N5 N 0.52089(12) 0.45387(12) 0.66755(12) 0.0308(4) Uani 1 1 d . . . . .
N6 N 0.52355(13) 0.30783(12) 0.67046(13) 0.0379(5) Uani 1 1 d . . . . .
C37 C 0.68370(15) 0.34129(13) 0.74153(14) 0.0286(5) Uani 1 1 d . . . . .
C38 C 0.77093(15) 0.35894(13) 0.78067(14) 0.0292(5) Uani 1 1 d . . . . .
H38 H 0.799819 0.404095 0.787186 0.035 Uiso 1 1 calc R U . . .
C39 C 0.81759(17) 0.31390(15) 0.81055(16) 0.0368(6) Uani 1 1 d . . . . .
C40 C 0.7762(2) 0.24773(16) 0.80211(19) 0.0473(7) Uani 1 1 d . . . . .
H40 H 0.806957 0.216440 0.821979 0.057 Uiso 1 1 calc R U . . .
C41 C 0.6913(2) 0.22773(16) 0.7653(2) 0.0506(7) Uani 1 1 d . . . . .
H41 H 0.663330 0.182972 0.760342 0.061 Uiso 1 1 calc R U . . .
C42 C 0.64532(18) 0.27319(14) 0.73483(17) 0.0380(6) Uani 1 1 d . . . . .
C43 C 0.55543(19) 0.25538(15) 0.69594(19) 0.0444(7) Uani 1 1 d . . . . .
C44 C 0.5034(2) 0.19267(19) 0.6835(2) 0.0645(10) Uani 1 1 d . . . . .
H44 H 0.526508 0.158598 0.703630 0.077 Uiso 1 1 calc R U . . .
C45 C 0.4191(3) 0.1803(2) 0.6425(3) 0.0781(13) Uani 1 1 d . . . . .
H45 H 0.383340 0.137672 0.633614 0.094 Uiso 1 1 calc R U . . .
C46 C 0.3867(2) 0.2314(2) 0.6141(2) 0.0707(12) Uani 1 1 d . . . . .
H46 H 0.328676 0.222878 0.583719 0.085 Uiso 1 1 calc R U . . .
C47 C 0.44024(17) 0.29523(18) 0.63069(18) 0.0499(8) Uani 1 1 d . . . . .
H47 H 0.417275 0.331039 0.613385 0.060 Uiso 1 1 calc R U . . .
C48 C 0.91072(18) 0.33587(17) 0.85286(18) 0.0452(7) Uani 1 1 d . . . . .
H48A H 0.934036 0.298173 0.820427 0.068 Uiso 1 1 calc R U . . .
H48B H 0.929059 0.337395 0.906092 0.068 Uiso 1 1 calc R U . . .
H48C H 0.929820 0.386358 0.859656 0.068 Uiso 1 1 calc R U . . .
C49 C 0.69364(14) 0.47556(13) 0.72170(14) 0.0261(5) Uani 1 1 d . . . . .
C50 C 0.74220(14) 0.54253(13) 0.79326(14) 0.0271(5) Uani 1 1 d . . . . .
H50 H 0.736200 0.551156 0.841156 0.033 Uiso 1 1 calc R U . . .
C51 C 0.79847(15) 0.59690(13) 0.79817(15) 0.0305(5) Uani 1 1 d . . . . .
C52 C 0.80612(16) 0.58634(15) 0.72751(16) 0.0344(5) Uani 1 1 d . . . . .
H52 H 0.842487 0.623772 0.729120 0.041 Uiso 1 1 calc R U . . .
C53 C 0.76078(16) 0.52153(15) 0.65566(16) 0.0340(5) Uani 1 1 d . . . . .
H53 H 0.766666 0.514075 0.608001 0.041 Uiso 1 1 calc R U . . .
C54 C 0.70613(15) 0.46668(14) 0.65259(14) 0.0290(5) Uani 1 1 d . . . . .
C55 C 0.65648(15) 0.39703(14) 0.57912(14) 0.0308(5) Uani 1 1 d . . . . .
C56 C 0.65307(17) 0.37658(16) 0.50219(15) 0.0383(6) Uani 1 1 d . . . . .
H56 H 0.687654 0.408273 0.495267 0.046 Uiso 1 1 calc R U . . .
C57 C 0.59986(18) 0.31075(17) 0.43636(16) 0.0420(6) Uani 1 1 d . . . . .
H57 H 0.595940 0.297495 0.383662 0.050 Uiso 1 1 calc R U . . .
C58 C 0.55216(17) 0.26425(16) 0.44864(16) 0.0415(6) Uani 1 1 d . . . . .
H58 H 0.515967 0.217868 0.404541 0.050 Uiso 1 1 calc R U . . .
C59 C 0.55786(16) 0.28619(15) 0.52594(14) 0.0358(6) Uani 1 1 d . . . . .
H59 H 0.525417 0.253518 0.533720 0.043 Uiso 1 1 calc R U . . .
C60 C 0.85022(18) 0.66670(15) 0.87696(17) 0.0408(6) Uani 1 1 d . . . . .
H60A H 0.909010 0.664664 0.892877 0.061 Uiso 1 1 calc R U . . .
H60B H 0.833776 0.668146 0.919034 0.061 Uiso 1 1 calc R U . . .
H60C H 0.841529 0.712656 0.870199 0.061 Uiso 1 1 calc R U . . .
C61 C 0.59774(14) 0.44863(12) 0.80278(13) 0.0254(4) Uani 1 1 d . . . . .
C62 C 0.63598(15) 0.44318(13) 0.87548(14) 0.0279(5) Uani 1 1 d . . . . .
H62 H 0.679021 0.415630 0.880318 0.033 Uiso 1 1 calc R U . . .
C63 C 0.61447(15) 0.47566(13) 0.94037(14) 0.0297(5) Uani 1 1 d . . . . .
C64 C 0.55301(15) 0.51860(14) 0.93546(14) 0.0308(5) Uani 1 1 d . . . . .
H64 H 0.538198 0.542032 0.979574 0.037 Uiso 1 1 calc R U . . .
C65 C 0.51418(14) 0.52675(13) 0.86668(14) 0.0303(5) Uani 1 1 d . . . . .
H65 H 0.472977 0.556392 0.863782 0.036 Uiso 1 1 calc R U . . .
C66 C 0.53474(14) 0.49175(13) 0.80072(13) 0.0268(5) Uani 1 1 d . . . . .
C67 C 0.49280(14) 0.49494(13) 0.72494(13) 0.0274(5) Uani 1 1 d . . . . .
C68 C 0.42943(14) 0.53357(13) 0.70767(15) 0.0301(5) Uani 1 1 d . . . . .
H68 H 0.409957 0.560606 0.747562 0.036 Uiso 1 1 calc R U . . .
C69 C 0.39482(15) 0.53294(14) 0.63347(15) 0.0344(5) Uani 1 1 d . . . . .
H69 H 0.351164 0.558626 0.621425 0.041 Uiso 1 1 calc R U . . .
C70 C 0.42527(16) 0.49379(15) 0.57656(15) 0.0367(6) Uani 1 1 d . . . . .
H70 H 0.403569 0.493212 0.525249 0.044 Uiso 1 1 calc R U . . .
C71 C 0.48737(16) 0.45591(15) 0.59574(14) 0.0361(6) Uani 1 1 d . . . . .
H71 H 0.507899 0.429717 0.556499 0.043 Uiso 1 1 calc R U . . .
C72 C 0.65653(18) 0.46682(15) 1.01586(16) 0.0380(6) Uani 1 1 d . . . . .
H72A H 0.698150 0.513523 1.058295 0.057 Uiso 1 1 calc R U . . .
H72B H 0.683696 0.423448 1.004083 0.057 Uiso 1 1 calc R U . . .
H72C H 0.615120 0.457742 1.034325 0.057 Uiso 1 1 calc R U . . .
K1 K 0.12056(3) 0.36563(3) 0.78035(3) 0.02833(11) Uani 1 1 d . . . . .
O1 O 0.16890(12) 0.46326(11) 0.72480(11) 0.0393(4) Uani 1 1 d . . . . .
O2 O 0.26621(11) 0.35774(10) 0.74718(10) 0.0351(4) Uani 1 1 d . . . . .
O3 O 0.07023(11) 0.47208(11) 0.89358(10) 0.0382(4) Uani 1 1 d . . . . .
O4 O 0.19462(11) 0.39632(10) 0.94193(10) 0.0320(4) Uani 1 1 d . . . . .
O5 O -0.03974(11) 0.29479(11) 0.65322(11) 0.0397(4) Uani 1 1 d . . . . .
O6 O 0.06008(12) 0.21050(9) 0.71878(10) 0.0380(4) Uani 1 1 d . . . . .
N7 N 0.00583(14) 0.46238(14) 0.73158(14) 0.0404(5) Uani 1 1 d . . . . .
N8 N 0.23894(14) 0.27339(11) 0.82995(12) 0.0332(5) Uani 1 1 d . . . . .
C73 C 0.0517(2) 0.51952(17) 0.7238(2) 0.0490(7) Uani 1 1 d . . . . .
H73A H 0.087956 0.560496 0.778673 0.059 Uiso 1 1 calc R U . . .
H73B H 0.011610 0.542813 0.695428 0.059 Uiso 1 1 calc R U . . .
C74 C 0.10398(19) 0.48801(18) 0.67903(19) 0.0486(7) Uani 1 1 d . . . . .
H74A H 0.069309 0.444486 0.625434 0.058 Uiso 1 1 calc R U . . .
H74B H 0.127987 0.527826 0.670363 0.058 Uiso 1 1 calc R U . . .
C75 C 0.22769(18) 0.44292(16) 0.69103(17) 0.0419(6) Uani 1 1 d . . . . .
H75A H 0.249309 0.486013 0.685315 0.050 Uiso 1 1 calc R U . . .
H75B H 0.200605 0.398346 0.636631 0.050 Uiso 1 1 calc R U . . .
C76 C 0.29721(17) 0.42385(16) 0.74509(17) 0.0398(6) Uani 1 1 d . . . . .
H76A H 0.340746 0.413988 0.724673 0.048 Uiso 1 1 calc R U . . .
H76B H 0.322148 0.467302 0.800358 0.048 Uiso 1 1 calc R U . . .
C77 C 0.33164(17) 0.33303(16) 0.79206(16) 0.0400(6) Uani 1 1 d . . . . .
H77A H 0.360569 0.373572 0.848760 0.048 Uiso 1 1 calc R U . . .
H77B H 0.372415 0.322180 0.768180 0.048 Uiso 1 1 calc R U . . .
C78 C 0.29522(18) 0.26158(16) 0.78991(17) 0.0405(6) Uani 1 1 d . . . . .
H78A H 0.264611 0.222490 0.732732 0.049 Uiso 1 1 calc R U . . .
H78B H 0.341161 0.241333 0.816254 0.049 Uiso 1 1 calc R U . . .
C79 C -0.0241(2) 0.5019(2) 0.79448(19) 0.0518(8) Uani 1 1 d . . . . .
H79A H -0.069174 0.465583 0.787745 0.062 Uiso 1 1 calc R U . . .
H79B H -0.047848 0.544139 0.786461 0.062 Uiso 1 1 calc R U . . .
C80 C 0.0423(2) 0.53373(18) 0.87914(18) 0.0512(8) Uani 1 1 d . . . . .
H80A H 0.089235 0.568152 0.886049 0.061 Uiso 1 1 calc R U . . .
H80B H 0.019982 0.563568 0.918382 0.061 Uiso 1 1 calc R U . . .
C81 C 0.12509(19) 0.49864(17) 0.97612(16) 0.0455(7) Uani 1 1 d . . . . .
H81A H 0.097087 0.525437 1.011022 0.055 Uiso 1 1 calc R U . . .
H81B H 0.174648 0.535160 0.990557 0.055 Uiso 1 1 calc R U . . .
C82 C 0.15077(18) 0.43222(18) 0.98958(16) 0.0432(7) Uani 1 1 d . . . . .
H82A H 0.186840 0.449981 1.047589 0.052 Uiso 1 1 calc R U . . .
H82B H 0.101121 0.395154 0.974028 0.052 Uiso 1 1 calc R U . . .
C83 C 0.23688(17) 0.34474(15) 0.96576(15) 0.0361(6) Uani 1 1 d . . . . .
H83A H 0.196260 0.302300 0.955688 0.043 Uiso 1 1 calc R U . . .
H83B H 0.273837 0.371420 1.024361 0.043 Uiso 1 1 calc R U . . .
C84 C 0.28743(17) 0.31357(15) 0.91788(15) 0.0366(6) Uani 1 1 d . . . . .
H84A H 0.329733 0.356448 0.931149 0.044 Uiso 1 1 calc R U . . .
H84B H 0.317140 0.278065 0.935277 0.044 Uiso 1 1 calc R U . . .
C85 C -0.06530(18) 0.41303(19) 0.65367(18) 0.0460(7) Uani 1 1 d . . . . .
H85A H -0.047263 0.400094 0.609440 0.055 Uiso 1 1 calc R U . . .
H85B H -0.109409 0.442058 0.645008 0.055 Uiso 1 1 calc R U . . .
C86 C -0.10112(17) 0.34022(19) 0.64861(18) 0.0471(7) Uani 1 1 d . . . . .
H86A H -0.117550 0.351994 0.693700 0.057 Uiso 1 1 calc R U . . .
H86B H -0.151076 0.311803 0.596953 0.057 Uiso 1 1 calc R U . . .
C87 C -0.07318(18) 0.22190(17) 0.64024(17) 0.0457(7) Uani 1 1 d . . . . .
H87A H -0.121968 0.195938 0.587243 0.055 Uiso 1 1 calc R U . . .
H87B H -0.091650 0.227960 0.682955 0.055 Uiso 1 1 calc R U . . .
C88 C -0.00907(19) 0.17467(16) 0.64176(16) 0.0451(7) Uani 1 1 d . . . . .
H88A H -0.033163 0.123294 0.630821 0.054 Uiso 1 1 calc R U . . .
H88B H 0.009354 0.168567 0.599004 0.054 Uiso 1 1 calc R U . . .
C89 C 0.1205(2) 0.16404(14) 0.72171(16) 0.0426(6) Uani 1 1 d . . . . .
H89A H 0.143484 0.160117 0.682499 0.051 Uiso 1 1 calc R U . . .
H89B H 0.094066 0.111948 0.706902 0.051 Uiso 1 1 calc R U . . .
C90 C 0.1890(2) 0.19931(14) 0.80590(16) 0.0415(6) Uani 1 1 d . . . . .
H90A H 0.164412 0.206601 0.844734 0.050 Uiso 1 1 calc R U . . .
H90B H 0.226222 0.163352 0.809583 0.050 Uiso 1 1 calc R U . . .
K2 K 0.35991(4) 0.14084(3) 0.21262(3) 0.03562(12) Uani 1 1 d . . . . .
O7 O 0.34662(11) 0.29250(9) 0.28076(10) 0.0332(4) Uani 1 1 d . . . . .
O8 O 0.33291(14) 0.20248(11) 0.35467(13) 0.0483(5) Uani 1 1 d D . . . .
O9 O 0.52782(12) 0.16997(10) 0.22531(11) 0.0394(4) Uani 1 1 d D . . . .
O10' O 0.4871(4) 0.0595(4) 0.2631(4) 0.0344(13) Uani 0.634(9) 1 d D U P A 2
O10 O 0.4574(8) 0.0460(9) 0.2489(9) 0.045(3) Uani 0.366(9) 1 d D U P A 1
O11 O 0.26518(11) 0.10830(11) 0.05235(11) 0.0407(4) Uani 1 1 d D . . . .
O12' O 0.2192(4) 0.0246(4) 0.1243(5) 0.0462(15) Uani 0.634(9) 1 d D U P A 2
O12 O 0.1951(7) 0.0312(8) 0.1054(8) 0.043(2) Uani 0.366(9) 1 d D U P A 1
N9 N 0.40352(13) 0.24101(11) 0.14956(12) 0.0311(4) Uani 1 1 d . . . . .
N10 N 0.2978(8) 0.0317(6) 0.2604(7) 0.045(2) Uani 0.366(9) 1 d D U P A 1
N10' N 0.3336(4) 0.0405(3) 0.2844(4) 0.0431(14) Uani 0.634(9) 1 d D U P A 2
C00' C 0.5718(5) 0.0896(5) 0.2848(5) 0.0358(15) Uani 0.634(9) 1 d D U P A 2
H00A H 0.605303 0.050826 0.287400 0.043 Uiso 0.634(9) 1 calc R U P A 2
H00B H 0.595306 0.135144 0.338598 0.043 Uiso 0.634(9) 1 calc R U P A 2
C01' C 0.4820(5) 0.0308(4) 0.3155(5) 0.0466(16) Uani 0.634(9) 1 d D U P A 2
H01A H 0.499837 0.073437 0.370777 0.056 Uiso 0.634(9) 1 calc R U P A 2
H01B H 0.519385 -0.005127 0.318160 0.056 Uiso 0.634(9) 1 calc R U P A 2
C02' C 0.3947(6) -0.0093(4) 0.2852(5) 0.0489(17) Uani 0.634(9) 1 d D U P A 2
H02A H 0.377398 -0.050740 0.229421 0.059 Uiso 0.634(9) 1 calc R U P A 2
H02B H 0.393179 -0.033237 0.319430 0.059 Uiso 0.634(9) 1 calc R U P A 2
C05' C 0.1833(5) 0.0633(8) 0.0203(9) 0.049(2) Uani 0.634(9) 1 d D U P A 2
H05A H 0.156814 0.043573 -0.039169 0.058 Uiso 0.634(9) 1 calc R U P A 2
H05B H 0.149194 0.096345 0.043100 0.058 Uiso 0.634(9) 1 calc R U P A 2
C06' C 0.1846(5) -0.0021(5) 0.0392(5) 0.051(2) Uani 0.634(9) 1 d D U P A 2
H06A H 0.127386 -0.032293 0.014374 0.061 Uiso 0.634(9) 1 calc R U P A 2
H06B H 0.218006 -0.035843 0.015915 0.061 Uiso 0.634(9) 1 calc R U P A 2
C07' C 0.2232(6) -0.0371(4) 0.1445(5) 0.061(2) Uani 0.634(9) 1 d D U P A 2
H07A H 0.263812 -0.065826 0.128946 0.073 Uiso 0.634(9) 1 calc R U P A 2
H07B H 0.168247 -0.072609 0.114259 0.073 Uiso 0.634(9) 1 calc R U P A 2
C08' C 0.2489(5) -0.0066(4) 0.2340(5) 0.0530(17) Uani 0.634(9) 1 d D U P A 2
H08A H 0.209580 0.024298 0.249238 0.064 Uiso 0.634(9) 1 calc R U P A 2
H08B H 0.244723 -0.050172 0.245824 0.064 Uiso 0.634(9) 1 calc R U P A 2
C91 C 0.37212(17) 0.31095(14) 0.17998(15) 0.0351(5) Uani 1 1 d . . . . .
H91A H 0.311241 0.299041 0.148347 0.042 Uiso 1 1 calc R U . . .
H91B H 0.396812 0.349814 0.170564 0.042 Uiso 1 1 calc R U . . .
C92 C 0.39080(17) 0.34441(13) 0.26839(15) 0.0351(5) Uani 1 1 d . . . . .
H92A H 0.451183 0.353459 0.300729 0.042 Uiso 1 1 calc R U . . .
H92B H 0.373758 0.393949 0.286156 0.042 Uiso 1 1 calc R U . . .
C93 C 0.35637(18) 0.32492(15) 0.36208(15) 0.0385(6) Uani 1 1 d . . . . .
H93A H 0.339251 0.374518 0.376800 0.046 Uiso 1 1 calc R U . . .
H93B H 0.415435 0.334130 0.398729 0.046 Uiso 1 1 calc R U . . .
C94 C 0.3044(2) 0.27179(17) 0.37151(18) 0.0470(7) Uani 1 1 d . . . . .
H94A H 0.308513 0.295435 0.427430 0.056 Uiso 1 1 calc R U . . .
H94B H 0.245557 0.261299 0.333735 0.056 Uiso 1 1 calc R U . . .
C95' C 0.2989(6) 0.1531(5) 0.3773(6) 0.049(2) Uani 0.634(9) 1 d D U P A 2
H95A H 0.238554 0.133828 0.342665 0.059 Uiso 0.634(9) 1 calc R U P A 2
H95B H 0.307035 0.181758 0.434312 0.059 Uiso 0.634(9) 1 calc R U P A 2
C95 C 0.2736(10) 0.1496(8) 0.3551(10) 0.054(4) Uani 0.366(9) 1 d D U P A 1
H95C H 0.218301 0.137557 0.310471 0.065 Uiso 0.366(9) 1 calc R U P A 1
H95D H 0.268243 0.172593 0.407011 0.065 Uiso 0.366(9) 1 calc R U P A 1
C96' C 0.3419(5) 0.0875(4) 0.3671(5) 0.0486(17) Uani 0.634(9) 1 d D U P A 2
H96A H 0.401655 0.107894 0.403746 0.058 Uiso 0.634(9) 1 calc R U P A 2
H96B H 0.319364 0.054356 0.384217 0.058 Uiso 0.634(9) 1 calc R U P A 2
C96 C 0.3072(10) 0.0777(8) 0.3440(8) 0.059(4) Uani 0.366(9) 1 d D U P A 1
H96C H 0.366771 0.092034 0.381542 0.071 Uiso 0.366(9) 1 calc R U P A 1
H96D H 0.277548 0.046410 0.358237 0.071 Uiso 0.366(9) 1 calc R U P A 1
C97 C 0.49360(17) 0.26146(15) 0.17712(18) 0.0392(6) Uani 1 1 d . . . . .
H97A H 0.518189 0.301749 0.234128 0.047 Uiso 1 1 calc R U . . .
H97B H 0.504779 0.283097 0.144341 0.047 Uiso 1 1 calc R U . . .
C98 C 0.53582(18) 0.19538(16) 0.17136(18) 0.0407(6) Uani 1 1 d . . . . .
H98A H 0.509901 0.153298 0.115284 0.049 Uiso 1 1 calc R U . . .
H98B H 0.595261 0.211687 0.185701 0.049 Uiso 1 1 calc R U . . .
C99 C 0.5571(15) 0.1018(12) 0.2225(17) 0.044(4) Uani 0.366(9) 1 d D U P A 1
H99A H 0.617320 0.111602 0.236696 0.053 Uiso 0.366(9) 1 calc R U P A 1
H99B H 0.529185 0.060465 0.166116 0.053 Uiso 0.366(9) 1 calc R U P A 1
C99' C 0.5738(8) 0.1108(7) 0.2224(9) 0.0339(19) Uani 0.634(9) 1 d D U P A 2
H99C H 0.631744 0.129478 0.234050 0.041 Uiso 0.634(9) 1 calc R U P A 2
H99D H 0.548026 0.065949 0.168083 0.041 Uiso 0.634(9) 1 calc R U P A 2
C100 C 0.5436(10) 0.0746(8) 0.2763(9) 0.041(3) Uani 0.366(9) 1 d D U P A 1
H10A H 0.574157 0.033705 0.277525 0.049 Uiso 0.366(9) 1 calc R U P A 1
H10B H 0.565419 0.117188 0.331987 0.049 Uiso 0.366(9) 1 calc R U P A 1
C101 C 0.4439(10) 0.0118(8) 0.2940(8) 0.051(3) Uani 0.366(9) 1 d D U P A 1
H10C H 0.461916 0.050688 0.351010 0.061 Uiso 0.366(9) 1 calc R U P A 1
H10D H 0.476598 -0.028115 0.292982 0.061 Uiso 0.366(9) 1 calc R U P A 1
C102 C 0.3538(9) -0.0228(7) 0.2578(9) 0.054(3) Uani 0.366(9) 1 d D U P A 1
H10E H 0.337079 -0.060555 0.200585 0.064 Uiso 0.366(9) 1 calc R U P A 1
H10F H 0.345622 -0.050846 0.286398 0.064 Uiso 0.366(9) 1 calc R U P A 1
C103 C 0.36368(18) 0.20010(15) 0.06105(15) 0.0378(6) Uani 1 1 d . . . . .
H10G H 0.394441 0.160501 0.042459 0.045 Uiso 1 1 calc R U . . .
H10H H 0.368621 0.236552 0.040036 0.045 Uiso 1 1 calc R U . . .
C104 C 0.27377(18) 0.16244(17) 0.02463(16) 0.0431(6) Uani 1 1 d . . . . .
H10I H 0.241411 0.201481 0.040370 0.052 Uiso 1 1 calc R U . . .
H10J H 0.251918 0.136460 -0.035155 0.052 Uiso 1 1 calc R U . . .
C105 C 0.1768(9) 0.0779(15) 0.0102(16) 0.047(4) Uani 0.366(9) 1 d D U P A 1
H10K H 0.156894 0.064061 -0.047960 0.057 Uiso 0.366(9) 1 calc R U P A 1
H10L H 0.146625 0.115591 0.033845 0.057 Uiso 0.366(9) 1 calc R U P A 1
C106 C 0.1647(9) 0.0091(10) 0.0212(9) 0.045(3) Uani 0.366(9) 1 d D U P A 1
H10M H 0.104982 -0.015562 -0.006375 0.054 Uiso 0.366(9) 1 calc R U P A 1
H10N H 0.194887 -0.028036 -0.003128 0.054 Uiso 0.366(9) 1 calc R U P A 1
C107 C 0.1887(10) -0.0347(8) 0.1184(8) 0.060(3) Uani 0.366(9) 1 d D U P A 1
H10O H 0.226735 -0.066561 0.101821 0.071 Uiso 0.366(9) 1 calc R U P A 1
H10P H 0.131299 -0.065882 0.085399 0.071 Uiso 0.366(9) 1 calc R U P A 1
C108 C 0.2108(9) -0.0089(8) 0.2062(8) 0.061(3) Uani 0.366(9) 1 d D U P A 1
H10Q H 0.174133 0.025209 0.222428 0.073 Uiso 0.366(9) 1 calc R U P A 1
H10R H 0.199605 -0.054065 0.213653 0.073 Uiso 0.366(9) 1 calc R U P A 1
O13 O 0.19177(13) 0.48017(12) 0.52289(14) 0.0531(5) Uani 1 1 d . . . . .
C109 C 0.2054(2) 0.40509(17) 0.48465(18) 0.0453(7) Uani 1 1 d . . . . .
H10S H 0.232046 0.387123 0.525344 0.054 Uiso 1 1 calc R U . . .
H10T H 0.242171 0.405460 0.457813 0.054 Uiso 1 1 calc R U . . .
C110 C 0.1224(2) 0.3534(2) 0.4234(2) 0.0654(10) Uani 1 1 d . . . . .
H11A H 0.117800 0.303727 0.424222 0.079 Uiso 1 1 calc R U . . .
H11B H 0.112968 0.344336 0.368140 0.079 Uiso 1 1 calc R U . . .
C111 C 0.0619(2) 0.3967(2) 0.4498(2) 0.0594(9) Uani 1 1 d . . . . .
H11C H 0.051769 0.385259 0.489756 0.071 Uiso 1 1 calc R U . . .
H11D H 0.008350 0.384775 0.403109 0.071 Uiso 1 1 calc R U . . .
C112 C 0.10615(19) 0.47882(19) 0.4876(2) 0.0516(7) Uani 1 1 d . . . . .
H11E H 0.093991 0.496509 0.445931 0.062 Uiso 1 1 calc R U . . .
H11F H 0.088413 0.512283 0.529300 0.062 Uiso 1 1 calc R U . . .
O15' O 0.5224(9) 0.1667(6) 0.8302(7) 0.077(3) Uani 0.243(5) 1 d D U P B 2
C17' C 0.5464(19) 0.1457(13) 0.8946(14) 0.058(5) Uani 0.243(5) 1 d D U P B 2
H17A H 0.607306 0.151797 0.920371 0.070 Uiso 0.243(5) 1 calc R U P B 2
H17B H 0.519237 0.092315 0.874638 0.070 Uiso 0.243(5) 1 calc R U P B 2
C18' C 0.516(2) 0.2011(17) 0.9527(16) 0.067(6) Uani 0.243(5) 1 d D U P B 2
H18A H 0.455926 0.184546 0.934404 0.081 Uiso 0.243(5) 1 calc R U P B 2
H18B H 0.546039 0.206163 1.007734 0.081 Uiso 0.243(5) 1 calc R U P B 2
C19' C 0.536(3) 0.2743(14) 0.9510(19) 0.083(7) Uani 0.243(5) 1 d D U P B 2
H19A H 0.589127 0.306657 0.996537 0.100 Uiso 0.243(5) 1 calc R U P B 2
H19B H 0.491294 0.303166 0.954276 0.100 Uiso 0.243(5) 1 calc R U P B 2
C20' C 0.5403(12) 0.2497(7) 0.8708(11) 0.071(4) Uani 0.243(5) 1 d D U P B 2
H20A H 0.499199 0.268724 0.837616 0.085 Uiso 0.243(5) 1 calc R U P B 2
H20B H 0.596326 0.270329 0.879338 0.085 Uiso 0.243(5) 1 calc R U P B 2
O15 O 0.60129(19) 0.17992(16) 0.87340(19) 0.0526(9) Uani 0.757(5) 1 d D . P B 1
C117 C 0.5273(5) 0.1473(5) 0.8701(5) 0.062(2) Uani 0.757(5) 1 d D U P B 1
H11G H 0.535477 0.103529 0.882133 0.074 Uiso 0.757(5) 1 calc R U P B 1
H11H H 0.481875 0.128662 0.815353 0.074 Uiso 0.757(5) 1 calc R U P B 1
C118 C 0.5058(6) 0.2080(5) 0.9319(5) 0.0583(18) Uani 0.757(5) 1 d D U P B 1
H11I H 0.535436 0.211498 0.986237 0.070 Uiso 0.757(5) 1 calc R U P B 1
H11J H 0.445335 0.199027 0.916467 0.070 Uiso 0.757(5) 1 calc R U P B 1
C119 C 0.5359(8) 0.2781(5) 0.9287(7) 0.084(3) Uani 0.757(5) 1 d D U P B 1
H11K H 0.552935 0.323966 0.981594 0.101 Uiso 0.757(5) 1 calc R U P B 1
H11L H 0.492053 0.286275 0.886543 0.101 Uiso 0.757(5) 1 calc R U P B 1
C120 C 0.6097(3) 0.2612(2) 0.9081(3) 0.0525(11) Uani 0.757(5) 1 d D U P B 1
H12N H 0.609714 0.279435 0.868973 0.063 Uiso 0.757(5) 1 calc R U P B 1
H12O H 0.662348 0.287060 0.957519 0.063 Uiso 0.757(5) 1 calc R U P B 1
O14 O 0.69109(14) 0.01624(12) 0.53717(15) 0.0558(6) Uani 1 1 d . . . . .
C113 C 0.7393(2) 0.09210(18) 0.5772(2) 0.0591(9) Uani 1 1 d . . . . .
H11M H 0.784709 0.092886 0.560069 0.071 Uiso 1 1 calc R U . . .
H11N H 0.764161 0.110830 0.636558 0.071 Uiso 1 1 calc R U . . .
C114 C 0.6835(2) 0.1424(2) 0.5556(2) 0.0629(9) Uani 1 1 d . . . . .
H11O H 0.681611 0.144386 0.506439 0.075 Uiso 1 1 calc R U . . .
H11P H 0.700525 0.194907 0.600721 0.075 Uiso 1 1 calc R U . . .
C115 C 0.6012(2) 0.1003(2) 0.5404(3) 0.0804(13) Uani 1 1 d . . . . .
H11Q H 0.595448 0.114657 0.591640 0.096 Uiso 1 1 calc R U . . .
H11R H 0.553659 0.110436 0.503069 0.096 Uiso 1 1 calc R U . . .
C116 C 0.6077(2) 0.0181(2) 0.5026(3) 0.0879(15) Uani 1 1 d . . . . .
H11S H 0.573731 -0.013290 0.513267 0.106 Uiso 1 1 calc R U . . .
H11T H 0.587652 -0.002332 0.443283 0.106 Uiso 1 1 calc R U . . .
O16 O 0.78382(16) 0.29434(13) 0.08724(15) 0.0639(6) Uani 1 1 d . . . . .
C121 C 0.7057(3) 0.3445(2) 0.1629(3) 0.0739(11) Uani 1 1 d . . . . .
H12D H 0.755841 0.382281 0.207188 0.111 Uiso 1 1 calc R U . . .
H12E H 0.669500 0.332674 0.185227 0.111 Uiso 1 1 calc R U . . .
H12F H 0.676242 0.365312 0.126300 0.111 Uiso 1 1 calc R U . . .
C122 C 0.7297(2) 0.2725(2) 0.1168(2) 0.0628(9) Uani 1 1 d . . . . .
H12G H 0.758650 0.250328 0.152807 0.075 Uiso 1 1 calc R U . . .
H12H H 0.679701 0.234188 0.071123 0.075 Uiso 1 1 calc R U . . .
C123 C 0.8031(3) 0.2286(2) 0.0360(2) 0.0700(11) Uani 1 1 d . . . . .
H12I H 0.751875 0.194355 -0.011640 0.084 Uiso 1 1 calc R U . . .
H12J H 0.829490 0.200073 0.065780 0.084 Uiso 1 1 calc R U . . .
C124 C 0.8624(3) 0.2557(2) 0.0092(3) 0.0786(12) Uani 1 1 d . . . . .
H12K H 0.835952 0.284438 -0.019591 0.118 Uiso 1 1 calc R U . . .
H12L H 0.876091 0.211500 -0.026970 0.118 Uiso 1 1 calc R U . . .
H12M H 0.913298 0.288783 0.056717 0.118 Uiso 1 1 calc R U . . .

loop_
_atom_site_aniso_label
_atom_site_aniso_U_11
_atom_site_aniso_U_22
_atom_site_aniso_U_33
_atom_site_aniso_U_23
_atom_site_aniso_U_13
_atom_site_aniso_U_12
Fe1 0.02504(18) 0.01901(16) 0.02508(18) 0.00854(14) 0.00866(14) 0.00379(13)
N1 0.0297(10) 0.0231(9) 0.0265(10) 0.0088(8) 0.0099(8) 0.0053(8)
N2 0.0268(10) 0.0253(9) 0.0286(10) 0.0133(8) 0.0094(8) 0.0017(7)
N3 0.0263(9) 0.0193(8) 0.0264(9) 0.0068(7) 0.0095(8) 0.0039(7)
C1 0.0273(11) 0.0250(11) 0.0281(11) 0.0095(9) 0.0083(9) 0.0035(9)
C2 0.0380(13) 0.0281(12) 0.0350(13) 0.0140(10) 0.0166(11) 0.0052(10)
C3 0.0441(15) 0.0382(14) 0.0426(15) 0.0203(12) 0.0230(12) 0.0063(11)
C4 0.0482(16) 0.0382(14) 0.0472(16) 0.0263(13) 0.0213(13) 0.0055(12)
C5 0.0463(15) 0.0290(12) 0.0440(15) 0.0201(11) 0.0177(12) 0.0083(11)
C6 0.0348(13) 0.0245(11) 0.0332(12) 0.0129(10) 0.0121(10) 0.0048(9)
C7 0.0361(13) 0.0238(11) 0.0333(13) 0.0117(10) 0.0125(10) 0.0073(10)
C8 0.0510(16) 0.0318(13) 0.0501(16) 0.0209(12) 0.0252(14) 0.0174(12)
C9 0.0520(17) 0.0354(14) 0.0561(18) 0.0206(13) 0.0284(15) 0.0229(13)
C10 0.0413(14) 0.0373(14) 0.0381(14) 0.0149(11) 0.0192(12) 0.0150(11)
C11 0.0326(12) 0.0287(12) 0.0316(12) 0.0112(10) 0.0151(10) 0.0088(10)
C12 0.066(2) 0.0507(18) 0.069(2) 0.0332(16) 0.0443(18) 0.0138(15)
C13 0.0280(11) 0.0246(11) 0.0324(12) 0.0149(9) 0.0134(10) 0.0060(9)
C14 0.0293(12) 0.0266(11) 0.0373(13) 0.0116(10) 0.0146(10) 0.0074(9)
C15 0.0352(13) 0.0280(12) 0.0457(15) 0.0144(11) 0.0217(12) 0.0080(10)
C16 0.0352(14) 0.0346(13) 0.0592(18) 0.0209(13) 0.0242(13) 0.0162(11)
C17 0.0290(13) 0.0400(14) 0.0473(15) 0.0210(12) 0.0148(12) 0.0106(11)
C18 0.0253(11) 0.0295(11) 0.0362(13) 0.0183(10) 0.0128(10) 0.0062(9)
C19 0.0260(11) 0.0317(12) 0.0314(12) 0.0167(10) 0.0107(10) 0.0023(9)
C20 0.0281(12) 0.0498(15) 0.0366(14) 0.0228(12) 0.0113(11) 0.0051(11)
C21 0.0295(13) 0.0554(17) 0.0294(13) 0.0154(12) 0.0056(11) -0.0047(12)
C22 0.0342(13) 0.0379(14) 0.0301(13) 0.0100(11) 0.0091(11) -0.0040(11)
C23 0.0366(13) 0.0283(12) 0.0311(12) 0.0118(10) 0.0114(11) 0.0017(10)
C24 0.0428(16) 0.0311(14) 0.064(2) 0.0067(13) 0.0246(15) 0.0106(12)
C25 0.0274(11) 0.0200(10) 0.0271(11) 0.0071(9) 0.0123(9) 0.0092(8)
C26 0.0301(12) 0.0254(11) 0.0252(11) 0.0083(9) 0.0105(9) 0.0073(9)
C27 0.0338(12) 0.0301(12) 0.0243(11) 0.0075(9) 0.0116(10) 0.0128(10)
C28 0.0236(11) 0.0277(11) 0.0282(12) 0.0033(9) 0.0067(9) 0.0056(9)
C29 0.0279(12) 0.0251(11) 0.0286(12) 0.0060(9) 0.0101(10) 0.0044(9)
C30 0.0252(11) 0.0199(10) 0.0267(11) 0.0059(9) 0.0097(9) 0.0062(8)
C31 0.0260(11) 0.0206(10) 0.0289(11) 0.0072(9) 0.0108(9) 0.0051(8)
C32 0.0284(12) 0.0279(12) 0.0383(13) 0.0137(10) 0.0122(10) 0.0028(9)
C33 0.0378(14) 0.0357(13) 0.0410(14) 0.0196(11) 0.0175(12) 0.0032(11)
C34 0.0379(13) 0.0294(12) 0.0290(12) 0.0120(10) 0.0114(10) 0.0031(10)
C35 0.0315(12) 0.0242(11) 0.0265(11) 0.0105(9) 0.0087(10) 0.0037(9)
C36 0.0404(15) 0.0444(15) 0.0313(13) 0.0160(12) 0.0083(11) 0.0128(12)
Fe2 0.02580(18) 0.02546(18) 0.02279(18) 0.00755(14) 0.01048(14) 0.00668(14)
N4 0.0319(10) 0.0336(10) 0.0267(10) 0.0116(8) 0.0123(8) 0.0154(8)
N5 0.0284(10) 0.0350(11) 0.0216(9) 0.0081(8) 0.0086(8) 0.0087(8)
N6 0.0332(11) 0.0337(11) 0.0332(11) 0.0013(9) 0.0171(9) 0.0005(9)
C37 0.0387(13) 0.0237(11) 0.0255(11) 0.0094(9) 0.0175(10) 0.0082(9)
C38 0.0369(13) 0.0252(11) 0.0279(11) 0.0122(9) 0.0156(10) 0.0102(9)
C39 0.0442(15) 0.0364(13) 0.0327(13) 0.0168(11) 0.0176(11) 0.0170(11)
C40 0.0616(19) 0.0375(15) 0.0521(17) 0.0288(14) 0.0235(15) 0.0192(14)
C41 0.072(2) 0.0315(14) 0.0590(19) 0.0253(14) 0.0338(17) 0.0100(14)
C42 0.0482(15) 0.0284(12) 0.0416(14) 0.0154(11) 0.0238(13) 0.0069(11)
C43 0.0509(17) 0.0295(13) 0.0507(17) 0.0101(12) 0.0295(14) 0.0011(12)
C44 0.065(2) 0.0437(17) 0.086(3) 0.0200(17) 0.045(2) -0.0018(16)
C45 0.061(2) 0.049(2) 0.106(3) 0.009(2) 0.050(2) -0.0083(18)
C46 0.0374(17) 0.066(2) 0.068(2) -0.0085(19) 0.0287(17) -0.0107(16)
C47 0.0299(13) 0.0498(17) 0.0410(15) -0.0052(13) 0.0170(12) -0.0052(12)
C48 0.0485(16) 0.0487(16) 0.0407(15) 0.0233(13) 0.0168(13) 0.0263(13)
C49 0.0270(11) 0.0291(11) 0.0259(11) 0.0148(9) 0.0119(9) 0.0131(9)
C50 0.0311(12) 0.0259(11) 0.0271(11) 0.0132(9) 0.0138(9) 0.0087(9)
C51 0.0333(12) 0.0280(11) 0.0355(13) 0.0174(10) 0.0165(10) 0.0118(10)
C52 0.0364(13) 0.0362(13) 0.0437(14) 0.0250(12) 0.0219(11) 0.0134(11)
C53 0.0363(13) 0.0449(14) 0.0359(13) 0.0261(12) 0.0211(11) 0.0200(11)
C54 0.0307(12) 0.0334(12) 0.0287(12) 0.0168(10) 0.0148(10) 0.0163(10)
C55 0.0317(12) 0.0388(13) 0.0271(12) 0.0168(10) 0.0151(10) 0.0192(10)
C56 0.0424(14) 0.0491(15) 0.0293(13) 0.0185(12) 0.0197(11) 0.0254(12)
C57 0.0442(15) 0.0564(17) 0.0262(12) 0.0171(12) 0.0168(11) 0.0271(13)
C58 0.0405(15) 0.0428(15) 0.0276(13) 0.0059(11) 0.0119(11) 0.0186(12)
C59 0.0378(13) 0.0341(13) 0.0250(12) 0.0056(10) 0.0112(10) 0.0144(11)
C60 0.0453(15) 0.0310(13) 0.0449(15) 0.0147(12) 0.0215(13) 0.0022(11)
C61 0.0238(10) 0.0216(10) 0.0251(11) 0.0069(9) 0.0095(9) 0.0001(8)
C62 0.0297(12) 0.0252(11) 0.0253(11) 0.0093(9) 0.0110(9) 0.0027(9)
C63 0.0335(12) 0.0247(11) 0.0251(11) 0.0083(9) 0.0109(10) -0.0024(9)
C64 0.0322(12) 0.0303(12) 0.0262(11) 0.0068(9) 0.0160(10) 0.0016(9)
C65 0.0254(11) 0.0282(11) 0.0287(12) 0.0067(9) 0.0106(9) 0.0020(9)
C66 0.0253(11) 0.0254(11) 0.0232(11) 0.0054(9) 0.0105(9) 0.0005(9)
C67 0.0238(11) 0.0255(11) 0.0239(11) 0.0043(9) 0.0095(9) 0.0035(9)
C68 0.0255(11) 0.0264(11) 0.0309(12) 0.0072(9) 0.0113(10) 0.0033(9)
C69 0.0285(12) 0.0317(12) 0.0358(13) 0.0119(11) 0.0104(10) 0.0100(10)
C70 0.0337(13) 0.0407(14) 0.0246(12) 0.0102(10) 0.0064(10) 0.0122(11)
C71 0.0336(13) 0.0440(14) 0.0223(11) 0.0101(10) 0.0086(10) 0.0153(11)
C72 0.0502(16) 0.0345(13) 0.0315(13) 0.0152(11) 0.0194(12) 0.0073(11)
K1 0.0324(2) 0.0250(2) 0.0241(2) 0.01076(19) 0.00932(19) 0.00164(19)
O1 0.0416(10) 0.0451(10) 0.0376(10) 0.0266(9) 0.0148(8) 0.0047(8)
O2 0.0358(9) 0.0347(9) 0.0324(9) 0.0154(7) 0.0126(8) -0.0001(7)
O3 0.0379(10) 0.0403(10) 0.0291(9) 0.0140(8) 0.0085(8) 0.0130(8)
O4 0.0363(9) 0.0339(9) 0.0243(8) 0.0130(7) 0.0115(7) 0.0103(7)
O5 0.0340(9) 0.0423(10) 0.0342(9) 0.0144(8) 0.0104(8) -0.0033(8)
O6 0.0499(11) 0.0249(8) 0.0280(9) 0.0058(7) 0.0135(8) -0.0044(8)
N7 0.0403(12) 0.0458(13) 0.0373(12) 0.0235(10) 0.0132(10) 0.0138(10)
N8 0.0462(12) 0.0252(10) 0.0251(10) 0.0100(8) 0.0138(9) 0.0085(9)
C73 0.0539(18) 0.0416(15) 0.0539(18) 0.0316(14) 0.0137(15) 0.0134(13)
C74 0.0509(17) 0.0506(17) 0.0501(17) 0.0366(15) 0.0122(14) 0.0045(14)
C75 0.0470(16) 0.0412(14) 0.0383(14) 0.0203(12) 0.0178(12) -0.0073(12)
C76 0.0391(14) 0.0376(14) 0.0393(14) 0.0158(12) 0.0163(12) -0.0051(11)
C77 0.0378(14) 0.0457(15) 0.0339(13) 0.0145(12) 0.0169(11) 0.0102(12)
C78 0.0504(16) 0.0383(14) 0.0345(14) 0.0149(11) 0.0213(12) 0.0187(12)
C79 0.0522(18) 0.062(2) 0.0473(17) 0.0300(15) 0.0204(14) 0.0308(16)
C80 0.063(2) 0.0482(17) 0.0418(16) 0.0205(14) 0.0207(15) 0.0294(15)
C81 0.0459(16) 0.0504(16) 0.0252(13) 0.0078(12) 0.0102(12) 0.0213(13)
C82 0.0431(15) 0.0612(18) 0.0258(12) 0.0187(12) 0.0158(11) 0.0207(13)
C83 0.0469(15) 0.0334(13) 0.0253(12) 0.0146(10) 0.0110(11) 0.0100(11)
C84 0.0461(15) 0.0349(13) 0.0273(12) 0.0158(10) 0.0119(11) 0.0153(11)
C85 0.0358(14) 0.0643(19) 0.0409(15) 0.0316(14) 0.0102(12) 0.0150(13)
C86 0.0313(14) 0.066(2) 0.0412(15) 0.0282(15) 0.0088(12) 0.0066(13)
C87 0.0415(15) 0.0451(16) 0.0352(14) 0.0107(12) 0.0113(12) -0.0131(12)
C88 0.0549(17) 0.0345(14) 0.0285(13) 0.0048(11) 0.0130(12) -0.0144(12)
C89 0.0658(19) 0.0216(11) 0.0351(14) 0.0078(10) 0.0223(13) 0.0036(12)
C90 0.0669(19) 0.0235(12) 0.0343(13) 0.0138(10) 0.0209(13) 0.0111(12)
K2 0.0524(3) 0.0253(2) 0.0342(3) 0.0133(2) 0.0237(2) 0.0107(2)
O7 0.0427(10) 0.0272(8) 0.0256(8) 0.0089(7) 0.0139(7) 0.0111(7)
O8 0.0748(15) 0.0402(10) 0.0489(12) 0.0233(9) 0.0413(11) 0.0233(10)
O9 0.0458(11) 0.0359(9) 0.0352(9) 0.0140(8) 0.0174(8) 0.0225(8)
O10' 0.036(4) 0.034(3) 0.044(3) 0.024(3) 0.020(3) 0.014(3)
O10 0.047(7) 0.042(5) 0.049(5) 0.027(4) 0.016(5) 0.016(5)
O11 0.0345(10) 0.0431(10) 0.0328(9) 0.0084(8) 0.0133(8) 0.0028(8)
O12' 0.047(4) 0.037(2) 0.044(3) 0.008(2) 0.022(3) -0.001(2)
O12 0.040(5) 0.037(4) 0.042(5) 0.011(3) 0.019(4) -0.006(4)
N9 0.0380(11) 0.0251(9) 0.0290(10) 0.0121(8) 0.0132(9) 0.0085(8)
N10 0.058(6) 0.037(4) 0.045(5) 0.022(4) 0.025(4) -0.001(5)
N10' 0.050(4) 0.035(2) 0.049(3) 0.020(2) 0.026(3) 0.002(3)
C00' 0.030(4) 0.041(4) 0.039(3) 0.019(3) 0.015(3) 0.018(3)
C01' 0.056(4) 0.046(3) 0.063(4) 0.039(3) 0.033(3) 0.023(3)
C02' 0.063(5) 0.038(3) 0.065(4) 0.034(3) 0.036(4) 0.015(4)
C05' 0.033(3) 0.057(6) 0.038(4) 0.008(3) 0.014(2) 0.002(3)
C06' 0.037(4) 0.050(4) 0.043(4) 0.004(3) 0.014(3) -0.010(3)
C07' 0.064(5) 0.037(3) 0.068(5) 0.012(3) 0.031(4) -0.012(3)
C08' 0.056(5) 0.043(3) 0.066(4) 0.022(3) 0.035(4) -0.004(4)
C91 0.0462(15) 0.0247(11) 0.0329(13) 0.0141(10) 0.0138(11) 0.0119(10)
C92 0.0423(14) 0.0220(11) 0.0346(13) 0.0107(10) 0.0122(11) 0.0097(10)
C93 0.0503(16) 0.0336(13) 0.0257(12) 0.0098(10) 0.0139(11) 0.0196(12)
C94 0.0630(19) 0.0463(16) 0.0421(15) 0.0198(13) 0.0324(15) 0.0252(14)
C95' 0.069(5) 0.059(3) 0.044(5) 0.034(3) 0.036(4) 0.024(3)
C95 0.092(9) 0.058(5) 0.039(7) 0.032(5) 0.042(6) 0.025(5)
C96' 0.068(5) 0.051(3) 0.053(4) 0.035(3) 0.038(4) 0.020(3)
C96 0.078(9) 0.062(6) 0.057(7) 0.040(5) 0.033(6) 0.013(6)
C97 0.0392(14) 0.0311(13) 0.0476(15) 0.0164(12) 0.0209(12) 0.0058(11)
C98 0.0393(14) 0.0387(14) 0.0440(15) 0.0161(12) 0.0206(12) 0.0106(11)
C99 0.038(8) 0.038(6) 0.044(5) 0.012(4) 0.014(5) 0.023(6)
C99' 0.033(5) 0.037(3) 0.037(3) 0.018(3) 0.018(3) 0.018(3)
C100 0.040(7) 0.036(5) 0.038(4) 0.013(4) 0.011(6) 0.025(6)
C101 0.062(7) 0.049(5) 0.063(5) 0.040(4) 0.029(6) 0.017(5)
C102 0.074(8) 0.035(5) 0.069(7) 0.037(5) 0.033(6) 0.016(5)
C103 0.0508(16) 0.0363(13) 0.0297(13) 0.0174(11) 0.0176(12) 0.0129(12)
C104 0.0455(16) 0.0447(15) 0.0264(13) 0.0102(11) 0.0090(11) 0.0156(12)
C105 0.034(5) 0.059(8) 0.038(6) 0.016(4) 0.013(4) -0.001(5)
C106 0.033(5) 0.054(6) 0.035(5) 0.011(4) 0.012(4) 0.000(4)
C107 0.069(8) 0.039(4) 0.062(7) 0.016(5) 0.031(6) -0.012(6)
C108 0.062(8) 0.050(5) 0.068(7) 0.027(5) 0.027(6) -0.013(6)
O13 0.0429(11) 0.0433(11) 0.0585(13) 0.0185(10) 0.0123(10) 0.0099(9)
C109 0.0567(18) 0.0434(15) 0.0437(16) 0.0239(13) 0.0248(14) 0.0126(13)
C110 0.062(2) 0.056(2) 0.064(2) 0.0111(17) 0.0322(18) -0.0031(17)
C111 0.0538(19) 0.061(2) 0.0486(18) 0.0107(16) 0.0245(16) -0.0037(16)
C112 0.0457(17) 0.0595(19) 0.0517(18) 0.0330(16) 0.0140(14) 0.0151(14)
O15' 0.100(7) 0.057(5) 0.076(7) 0.035(5) 0.036(6) 0.010(5)
C17' 0.058(9) 0.041(6) 0.081(10) 0.028(6) 0.036(8) -0.003(6)
C18' 0.059(8) 0.058(8) 0.063(9) 0.012(7) 0.024(8) -0.015(7)
C19' 0.073(8) 0.052(7) 0.109(11) 0.025(8) 0.038(9) -0.001(7)
C20' 0.071(6) 0.048(5) 0.088(7) 0.028(5) 0.032(6) 0.001(5)
O15 0.0501(18) 0.0415(15) 0.065(2) 0.0206(14) 0.0281(15) 0.0044(12)
C117 0.062(5) 0.047(3) 0.077(5) 0.022(3) 0.039(4) 0.003(3)
C118 0.044(3) 0.057(3) 0.059(4) 0.016(3) 0.019(3) 0.000(2)
C119 0.059(3) 0.046(3) 0.128(7) 0.023(3) 0.041(5) 0.001(2)
C120 0.056(3) 0.041(2) 0.062(3) 0.0246(19) 0.025(2) 0.0050(18)
O14 0.0548(13) 0.0459(12) 0.0744(15) 0.0313(11) 0.0308(12) 0.0105(10)
C113 0.0514(19) 0.0418(17) 0.082(2) 0.0274(17) 0.0275(18) 0.0084(14)
C114 0.073(2) 0.0499(19) 0.068(2) 0.0298(17) 0.0294(19) 0.0184(17)
C115 0.049(2) 0.054(2) 0.090(3) 0.012(2) 0.006(2) 0.0133(17)
C116 0.056(2) 0.048(2) 0.094(3) 0.009(2) -0.006(2) 0.0108(17)
O16 0.0722(16) 0.0431(12) 0.0583(14) 0.0159(11) 0.0178(12) 0.0132(11)
C121 0.070(2) 0.056(2) 0.080(3) 0.025(2) 0.023(2) 0.0117(19)
C122 0.0481(19) 0.055(2) 0.069(2) 0.0246(18) 0.0132(17) 0.0077(15)
C123 0.072(2) 0.0450(18) 0.057(2) 0.0073(16) 0.0102(19) 0.0162(17)
C124 0.100(3) 0.064(2) 0.067(3) 0.025(2) 0.036(2) 0.023(2)

_geom_special_details            
;
 All esds (except the esd in the dihedral angle between two l.s. planes)
 are estimated using the full covariance matrix.  The cell esds are taken
 into account individually in the estimation of esds in distances, angles
 and torsion angles; correlations between esds in cell parameters are only
 used when they are defined by crystal symmetry.  An approximate (isotropic)
 treatment of cell esds is used for estimating esds involving l.s. planes.
;
loop_
_geom_bond_atom_site_label_1
_geom_bond_atom_site_label_2
_geom_bond_distance
_geom_bond_site_symmetry_2
_geom_bond_publ_flag
Fe1 N1 1.9827(19) . ?
Fe1 N2 1.9870(19) . ?
Fe1 N3 1.991(2) . ?
Fe1 C1 1.940(2) . ?
Fe1 C13 1.936(2) . ?
Fe1 C25 1.949(2) . ?
N1 C7 1.370(3) . ?
N1 C11 1.350(3) . ?
N2 C19 1.368(3) . ?
N2 C23 1.356(3) . ?
N3 C31 1.371(3) . ?
N3 C35 1.350(3) . ?
C1 C2 1.403(3) . ?
C1 C6 1.424(3) . ?
C2 H2 0.9500 . ?
C2 C3 1.390(4) . ?
C3 C4 1.396(4) . ?
C3 C12 1.508(4) . ?
C4 H4 0.9500 . ?
C4 C5 1.378(4) . ?
C5 H5 0.9500 . ?
C5 C6 1.403(3) . ?
C6 C7 1.454(4) . ?
C7 C8 1.400(3) . ?
C8 H8 0.9500 . ?
C8 C9 1.381(4) . ?
C9 H9 0.9500 . ?
C9 C10 1.385(4) . ?
C10 H10 0.9500 . ?
C10 C11 1.375(3) . ?
C11 H11 0.9500 . ?
C12 H12A 0.9800 . ?
C12 H12B 0.9800 . ?
C12 H12C 0.9800 . ?
C13 C14 1.412(3) . ?
C13 C18 1.418(3) . ?
C14 H14 0.9500 . ?
C14 C15 1.390(3) . ?
C15 C16 1.399(4) . ?
C15 C24 1.509(4) . ?
C16 H16 0.9500 . ?
C16 C17 1.386(4) . ?
C17 H17 0.9500 . ?
C17 C18 1.396(3) . ?
C18 C19 1.457(3) . ?
C19 C20 1.401(3) . ?
C20 H20 0.9500 . ?
C20 C21 1.382(4) . ?
C21 H21 0.9500 . ?
C21 C22 1.381(4) . ?
C22 H22 0.9500 . ?
C22 C23 1.371(4) . ?
C23 H23 0.9500 . ?
C24 H24A 0.9800 . ?
C24 H24B 0.9800 . ?
C24 H24C 0.9800 . ?
C25 C26 1.410(3) . ?
C25 C30 1.420(3) . ?
C26 H26 0.9500 . ?
C26 C27 1.397(3) . ?
C27 C28 1.397(4) . ?
C27 C36 1.505(4) . ?
C28 H28 0.9500 . ?
C28 C29 1.383(4) . ?
C29 H29 0.9500 . ?
C29 C30 1.396(3) . ?
C30 C31 1.455(3) . ?
C31 C32 1.401(3) . ?
C32 H32 0.9500 . ?
C32 C33 1.378(4) . ?
C33 H33 0.9500 . ?
C33 C34 1.396(4) . ?
C34 H34 0.9500 . ?
C34 C35 1.373(3) . ?
C35 H35 0.9500 . ?
C36 H36A 0.9800 . ?
C36 H36B 0.9800 . ?
C36 H36C 0.9800 . ?
Fe2 N4 1.985(2) . ?
Fe2 N5 1.999(2) . ?
Fe2 N6 1.998(2) . ?
Fe2 C37 1.941(2) . ?
Fe2 C49 1.938(2) . ?
Fe2 C61 1.956(2) . ?
N4 C55 1.371(3) . ?
N4 C59 1.359(3) . ?
N5 C67 1.378(3) . ?
N5 C71 1.357(3) . ?
N6 C43 1.384(4) . ?
N6 C47 1.352(4) . ?
C37 C38 1.407(3) . ?
C37 C42 1.421(3) . ?
C38 H38 0.9500 . ?
C38 C39 1.398(3) . ?
C39 C40 1.395(4) . ?
C39 C48 1.503(4) . ?
C40 H40 0.9500 . ?
C40 C41 1.369(5) . ?
C41 H41 0.9500 . ?
C41 C42 1.405(4) . ?
C42 C43 1.449(4) . ?
C43 C44 1.400(4) . ?
C44 H44 0.9500 . ?
C44 C45 1.370(6) . ?
C45 H45 0.9500 . ?
C45 C46 1.393(6) . ?
C46 H46 0.9500 . ?
C46 C47 1.397(5) . ?
C47 H47 0.9500 . ?
C48 H48A 0.9800 . ?
C48 H48B 0.9800 . ?
C48 H48C 0.9800 . ?
C49 C50 1.408(3) . ?
C49 C54 1.424(3) . ?
C50 H50 0.9500 . ?
C50 C51 1.393(3) . ?
C51 C52 1.402(3) . ?
C51 C60 1.507(4) . ?
C52 H52 0.9500 . ?
C52 C53 1.379(4) . ?
C53 H53 0.9500 . ?
C53 C54 1.400(4) . ?
C54 C55 1.454(3) . ?
C55 C56 1.398(3) . ?
C56 H56 0.9500 . ?
C56 C57 1.377(4) . ?
C57 H57 0.9500 . ?
C57 C58 1.386(4) . ?
C58 H58 0.9500 . ?
C58 C59 1.385(4) . ?
C59 H59 0.9500 . ?
C60 H60A 0.9800 . ?
C60 H60B 0.9800 . ?
C60 H60C 0.9800 . ?
C61 C62 1.413(3) . ?
C61 C66 1.424(3) . ?
C62 H62 0.9500 . ?
C62 C63 1.391(3) . ?
C63 C64 1.401(4) . ?
C63 C72 1.506(3) . ?
C64 H64 0.9500 . ?
C64 C65 1.374(3) . ?
C65 H65 0.9500 . ?
C65 C66 1.403(3) . ?
C66 C67 1.453(3) . ?
C67 C68 1.396(3) . ?
C68 H68 0.9500 . ?
C68 C69 1.377(4) . ?
C69 H69 0.9500 . ?
C69 C70 1.391(4) . ?
C70 H70 0.9500 . ?
C70 C71 1.377(4) . ?
C71 H71 0.9500 . ?
C72 H72A 0.9800 . ?
C72 H72B 0.9800 . ?
C72 H72C 0.9800 . ?
K1 O1 2.8463(18) . ?
K1 O2 2.8939(19) . ?
K1 O3 2.8268(19) . ?
K1 O4 2.7830(17) . ?
K1 O5 2.8249(18) . ?
K1 O6 2.7801(17) . ?
K1 N7 3.010(2) . ?
K1 N8 2.984(2) . ?
O1 C74 1.426(3) . ?
O1 C75 1.425(3) . ?
O2 C76 1.425(3) . ?
O2 C77 1.422(3) . ?
O3 C80 1.426(3) . ?
O3 C81 1.419(3) . ?
O4 C82 1.428(3) . ?
O4 C83 1.419(3) . ?
O5 C86 1.432(4) . ?
O5 C87 1.420(3) . ?
O6 C88 1.423(3) . ?
O6 C89 1.432(4) . ?
N7 C73 1.466(4) . ?
N7 C79 1.476(4) . ?
N7 C85 1.477(4) . ?
N8 C78 1.466(3) . ?
N8 C84 1.465(3) . ?
N8 C90 1.476(3) . ?
C73 H73A 0.9900 . ?
C73 H73B 0.9900 . ?
C73 C74 1.496(5) . ?
C74 H74A 0.9900 . ?
C74 H74B 0.9900 . ?
C75 H75A 0.9900 . ?
C75 H75B 0.9900 . ?
C75 C76 1.489(4) . ?
C76 H76A 0.9900 . ?
C76 H76B 0.9900 . ?
C77 H77A 0.9900 . ?
C77 H77B 0.9900 . ?
C77 C78 1.512(4) . ?
C78 H78A 0.9900 . ?
C78 H78B 0.9900 . ?
C79 H79A 0.9900 . ?
C79 H79B 0.9900 . ?
C79 C80 1.500(4) . ?
C80 H80A 0.9900 . ?
C80 H80B 0.9900 . ?
C81 H81A 0.9900 . ?
C81 H81B 0.9900 . ?
C81 C82 1.496(4) . ?
C82 H82A 0.9900 . ?
C82 H82B 0.9900 . ?
C83 H83A 0.9900 . ?
C83 H83B 0.9900 . ?
C83 C84 1.511(4) . ?
C84 H84A 0.9900 . ?
C84 H84B 0.9900 . ?
C85 H85A 0.9900 . ?
C85 H85B 0.9900 . ?
C85 C86 1.503(4) . ?
C86 H86A 0.9900 . ?
C86 H86B 0.9900 . ?
C87 H87A 0.9900 . ?
C87 H87B 0.9900 . ?
C87 C88 1.492(5) . ?
C88 H88A 0.9900 . ?
C88 H88B 0.9900 . ?
C89 H89A 0.9900 . ?
C89 H89B 0.9900 . ?
C89 C90 1.504(4) . ?
C90 H90A 0.9900 . ?
C90 H90B 0.9900 . ?
K2 O7 2.7828(17) . ?
K2 O8 2.823(2) . ?
K2 O9 2.918(2) . ?
K2 O10' 2.928(7) . ?
K2 O10 2.723(16) . ?
K2 O11 2.788(2) . ?
K2 O12' 2.767(7) . ?
K2 O12 2.994(12) . ?
K2 N9 2.973(2) . ?
K2 N10 3.025(12) . ?
K2 N10' 3.007(7) . ?
O7 C92 1.428(3) . ?
O7 C93 1.418(3) . ?
O8 C94 1.422(3) . ?
O8 C95' 1.435(8) . ?
O8 C95 1.467(13) . ?
O9 C98 1.416(3) . ?
O9 C99 1.442(13) . ?
O9 C99' 1.438(8) . ?
O10' C00' 1.433(6) . ?
O10' C01' 1.415(7) . ?
O10 C100 1.426(11) . ?
O10 C101 1.412(12) . ?
O11 C05' 1.441(8) . ?
O11 C104 1.423(4) . ?
O11 C105 1.443(13) . ?
O12' C06' 1.421(8) . ?
O12' C07' 1.432(8) . ?
O12 C106 1.424(12) . ?
O12 C107 1.440(13) . ?
N9 C91 1.477(3) . ?
N9 C97 1.467(3) . ?
N9 C103 1.463(3) . ?
N10 C96 1.474(12) . ?
N10 C102 1.484(12) . ?
N10 C108 1.473(12) . ?
N10' C02' 1.485(8) . ?
N10' C08' 1.469(7) . ?
N10' C96' 1.468(8) . ?
C00' H00A 0.9900 . ?
C00' H00B 0.9900 . ?
C00' C99' 1.486(10) . ?
C01' H01A 0.9900 . ?
C01' H01B 0.9900 . ?
C01' C02' 1.495(8) . ?
C02' H02A 0.9900 . ?
C02' H02B 0.9900 . ?
C05' H05A 0.9900 . ?
C05' H05B 0.9900 . ?
C05' C06' 1.488(10) . ?
C06' H06A 0.9900 . ?
C06' H06B 0.9900 . ?
C07' H07A 0.9900 . ?
C07' H07B 0.9900 . ?
C07' C08' 1.504(9) . ?
C08' H08A 0.9900 . ?
C08' H08B 0.9900 . ?
C91 H91A 0.9900 . ?
C91 H91B 0.9900 . ?
C91 C92 1.503(4) . ?
C92 H92A 0.9900 . ?
C92 H92B 0.9900 . ?
C93 H93A 0.9900 . ?
C93 H93B 0.9900 . ?
C93 C94 1.493(4) . ?
C94 H94A 0.9900 . ?
C94 H94B 0.9900 . ?
C95' H95A 0.9900 . ?
C95' H95B 0.9900 . ?
C95' C96' 1.502(8) . ?
C95 H95C 0.9900 . ?
C95 H95D 0.9900 . ?
C95 C96 1.517(14) . ?
C96' H96A 0.9900 . ?
C96' H96B 0.9900 . ?
C96 H96C 0.9900 . ?
C96 H96D 0.9900 . ?
C97 H97A 0.9900 . ?
C97 H97B 0.9900 . ?
C97 C98 1.507(4) . ?
C98 H98A 0.9900 . ?
C98 H98B 0.9900 . ?
C99 H99A 0.9900 . ?
C99 H99B 0.9900 . ?
C99 C100 1.476(14) . ?
C99' H99C 0.9900 . ?
C99' H99D 0.9900 . ?
C100 H10A 0.9900 . ?
C100 H10B 0.9900 . ?
C101 H10C 0.9900 . ?
C101 H10D 0.9900 . ?
C101 C102 1.489(13) . ?
C102 H10E 0.9900 . ?
C102 H10F 0.9900 . ?
C103 H10G 0.9900 . ?
C103 H10H 0.9900 . ?
C103 C104 1.501(4) . ?
C104 H10I 0.9900 . ?
C104 H10J 0.9900 . ?
C105 H10K 0.9900 . ?
C105 H10L 0.9900 . ?
C105 C106 1.486(14) . ?
C106 H10M 0.9900 . ?
C106 H10N 0.9900 . ?
C107 H10O 0.9900 . ?
C107 H10P 0.9900 . ?
C107 C108 1.496(13) . ?
C108 H10Q 0.9900 . ?
C108 H10R 0.9900 . ?
O13 C109 1.432(4) . ?
O13 C112 1.414(4) . ?
C109 H10S 0.9900 . ?
C109 H10T 0.9900 . ?
C109 C110 1.500(5) . ?
C110 H11A 0.9900 . ?
C110 H11B 0.9900 . ?
C110 C111 1.505(5) . ?
C111 H11C 0.9900 . ?
C111 H11D 0.9900 . ?
C111 C112 1.510(5) . ?
C112 H11E 0.9900 . ?
C112 H11F 0.9900 . ?
O15' C17' 1.439(15) . ?
O15' C20' 1.452(13) . ?
C17' H17A 0.9900 . ?
C17' H17B 0.9900 . ?
C17' C18' 1.504(15) . ?
C18' H18A 0.9900 . ?
C18' H18B 0.9900 . ?
C18' C19' 1.493(17) . ?
C19' H19A 0.9900 . ?
C19' H19B 0.9900 . ?
C19' C20' 1.510(16) . ?
C20' H20A 0.9900 . ?
C20' H20B 0.9900 . ?
O15 C117 1.414(9) . ?
O15 C120 1.435(5) . ?
C117 H11G 0.9900 . ?
C117 H11H 0.9900 . ?
C117 C118 1.501(7) . ?
C118 H11I 0.9900 . ?
C118 H11J 0.9900 . ?
C118 C119 1.503(9) . ?
C119 H11K 0.9900 . ?
C119 H11L 0.9900 . ?
C119 C120 1.521(10) . ?
C120 H12N 0.9900 . ?
C120 H12O 0.9900 . ?
O14 C113 1.426(4) . ?
O14 C116 1.393(4) . ?
C113 H11M 0.9900 . ?
C113 H11N 0.9900 . ?
C113 C114 1.501(5) . ?
C114 H11O 0.9900 . ?
C114 H11P 0.9900 . ?
C114 C115 1.522(6) . ?
C115 H11Q 0.9900 . ?
C115 H11R 0.9900 . ?
C115 C116 1.506(5) . ?
C116 H11S 0.9900 . ?
C116 H11T 0.9900 . ?
O16 C122 1.440(5) . ?
O16 C123 1.424(4) . ?
C121 H12D 0.9800 . ?
C121 H12E 0.9800 . ?
C121 H12F 0.9800 . ?
C121 C122 1.511(5) . ?
C122 H12G 0.9900 . ?
C122 H12H 0.9900 . ?
C123 H12I 0.9900 . ?
C123 H12J 0.9900 . ?
C123 C124 1.522(6) . ?
C124 H12K 0.9800 . ?
C124 H12L 0.9800 . ?
C124 H12M 0.9800 . ?

loop_
_geom_angle_atom_site_label_1
_geom_angle_atom_site_label_2
_geom_angle_atom_site_label_3
_geom_angle
_geom_angle_site_symmetry_1
_geom_angle_site_symmetry_3
_geom_angle_publ_flag
N1 Fe1 N2 92.68(8) . . ?
N1 Fe1 N3 95.44(8) . . ?
N2 Fe1 N3 92.69(8) . . ?
C1 Fe1 N1 82.41(9) . . ?
C1 Fe1 N2 91.43(9) . . ?
C1 Fe1 N3 175.45(9) . . ?
C1 Fe1 C25 93.39(10) . . ?
C13 Fe1 N1 172.28(9) . . ?
C13 Fe1 N2 82.21(9) . . ?
C13 Fe1 N3 90.58(9) . . ?
C13 Fe1 C1 91.90(10) . . ?
C13 Fe1 C25 98.05(9) . . ?
C25 Fe1 N1 87.54(8) . . ?
C25 Fe1 N2 175.16(9) . . ?
C25 Fe1 N3 82.48(9) . . ?
C7 N1 Fe1 115.81(16) . . ?
C11 N1 Fe1 126.34(16) . . ?
C11 N1 C7 117.8(2) . . ?
C19 N2 Fe1 115.79(15) . . ?
C23 N2 Fe1 125.99(17) . . ?
C23 N2 C19 118.2(2) . . ?
C31 N3 Fe1 115.43(16) . . ?
C35 N3 Fe1 126.92(16) . . ?
C35 N3 C31 117.6(2) . . ?
C2 C1 Fe1 130.37(18) . . ?
C2 C1 C6 115.5(2) . . ?
C6 C1 Fe1 114.11(18) . . ?
C1 C2 H2 118.2 . . ?
C3 C2 C1 123.6(2) . . ?
C3 C2 H2 118.2 . . ?
C2 C3 C4 118.9(2) . . ?
C2 C3 C12 120.6(3) . . ?
C4 C3 C12 120.5(2) . . ?
C3 C4 H4 119.9 . . ?
C5 C4 C3 120.1(2) . . ?
C5 C4 H4 119.9 . . ?
C4 C5 H5 119.8 . . ?
C4 C5 C6 120.4(2) . . ?
C6 C5 H5 119.8 . . ?
C1 C6 C7 114.7(2) . . ?
C5 C6 C1 121.4(2) . . ?
C5 C6 C7 123.9(2) . . ?
N1 C7 C6 113.0(2) . . ?
N1 C7 C8 120.7(2) . . ?
C8 C7 C6 126.4(2) . . ?
C7 C8 H8 120.0 . . ?
C9 C8 C7 120.1(3) . . ?
C9 C8 H8 120.0 . . ?
C8 C9 H9 120.5 . . ?
C8 C9 C10 119.0(2) . . ?
C10 C9 H9 120.5 . . ?
C9 C10 H10 120.6 . . ?
C11 C10 C9 118.7(3) . . ?
C11 C10 H10 120.6 . . ?
N1 C11 C10 123.7(2) . . ?
N1 C11 H11 118.2 . . ?
C10 C11 H11 118.2 . . ?
C3 C12 H12A 109.5 . . ?
C3 C12 H12B 109.5 . . ?
C3 C12 H12C 109.5 . . ?
H12A C12 H12B 109.5 . . ?
H12A C12 H12C 109.5 . . ?
H12B C12 H12C 109.5 . . ?
C14 C13 Fe1 130.14(18) . . ?
C14 C13 C18 115.3(2) . . ?
C18 C13 Fe1 114.52(17) . . ?
C13 C14 H14 118.2 . . ?
C15 C14 C13 123.6(2) . . ?
C15 C14 H14 118.2 . . ?
C14 C15 C16 118.5(2) . . ?
C14 C15 C24 121.6(2) . . ?
C16 C15 C24 119.9(2) . . ?
C15 C16 H16 119.8 . . ?
C17 C16 C15 120.5(2) . . ?
C17 C16 H16 119.8 . . ?
C16 C17 H17 120.1 . . ?
C16 C17 C18 119.9(2) . . ?
C18 C17 H17 120.1 . . ?
C13 C18 C19 114.6(2) . . ?
C17 C18 C13 122.1(2) . . ?
C17 C18 C19 123.3(2) . . ?
N2 C19 C18 112.9(2) . . ?
N2 C19 C20 120.4(2) . . ?
C20 C19 C18 126.8(2) . . ?
C19 C20 H20 120.0 . . ?
C21 C20 C19 120.1(3) . . ?
C21 C20 H20 120.0 . . ?
C20 C21 H21 120.5 . . ?
C22 C21 C20 119.1(2) . . ?
C22 C21 H21 120.4 . . ?
C21 C22 H22 120.5 . . ?
C23 C22 C21 119.0(3) . . ?
C23 C22 H22 120.5 . . ?
N2 C23 C22 123.2(3) . . ?
N2 C23 H23 118.4 . . ?
C22 C23 H23 118.4 . . ?
C15 C24 H24A 109.5 . . ?
C15 C24 H24B 109.5 . . ?
C15 C24 H24C 109.5 . . ?
H24A C24 H24B 109.5 . . ?
H24A C24 H24C 109.5 . . ?
H24B C24 H24C 109.5 . . ?
C26 C25 Fe1 130.54(18) . . ?
C26 C25 C30 114.9(2) . . ?
C30 C25 Fe1 113.73(16) . . ?
C25 C26 H26 118.2 . . ?
C27 C26 C25 123.6(2) . . ?
C27 C26 H26 118.2 . . ?
C26 C27 C28 118.8(2) . . ?
C26 C27 C36 121.5(2) . . ?
C28 C27 C36 119.6(2) . . ?
C27 C28 H28 120.0 . . ?
C29 C28 C27 119.9(2) . . ?
C29 C28 H28 120.0 . . ?
C28 C29 H29 119.9 . . ?
C28 C29 C30 120.3(2) . . ?
C30 C29 H29 119.9 . . ?
C25 C30 C31 115.2(2) . . ?
C29 C30 C25 122.2(2) . . ?
C29 C30 C31 122.6(2) . . ?
N3 C31 C30 113.1(2) . . ?
N3 C31 C32 120.6(2) . . ?
C32 C31 C30 126.3(2) . . ?
C31 C32 H32 119.7 . . ?
C33 C32 C31 120.5(2) . . ?
C33 C32 H32 119.7 . . ?
C32 C33 H33 120.7 . . ?
C32 C33 C34 118.6(2) . . ?
C34 C33 H33 120.7 . . ?
C33 C34 H34 120.7 . . ?
C35 C34 C33 118.6(2) . . ?
C35 C34 H34 120.7 . . ?
N3 C35 C34 124.0(2) . . ?
N3 C35 H35 118.0 . . ?
C34 C35 H35 118.0 . . ?
C27 C36 H36A 109.5 . . ?
C27 C36 H36B 109.5 . . ?
C27 C36 H36C 109.5 . . ?
H36A C36 H36B 109.5 . . ?
H36A C36 H36C 109.5 . . ?
H36B C36 H36C 109.5 . . ?
N4 Fe2 N5 91.22(8) . . ?
N4 Fe2 N6 93.27(9) . . ?
N6 Fe2 N5 93.39(9) . . ?
C37 Fe2 N4 95.91(9) . . ?
C37 Fe2 N5 171.64(9) . . ?
C37 Fe2 N6 81.88(10) . . ?
C37 Fe2 C61 91.00(10) . . ?
C49 Fe2 N4 81.89(9) . . ?
C49 Fe2 N5 90.75(9) . . ?
C49 Fe2 N6 173.71(9) . . ?
C49 Fe2 C37 94.56(10) . . ?
C49 Fe2 C61 97.34(9) . . ?
C61 Fe2 N4 173.08(9) . . ?
C61 Fe2 N5 81.91(9) . . ?
C61 Fe2 N6 87.94(9) . . ?
C55 N4 Fe2 115.93(16) . . ?
C59 N4 Fe2 126.15(19) . . ?
C59 N4 C55 117.5(2) . . ?
C67 N5 Fe2 115.66(16) . . ?
C71 N5 Fe2 127.11(16) . . ?
C71 N5 C67 117.2(2) . . ?
C43 N6 Fe2 115.52(18) . . ?
C47 N6 Fe2 126.7(2) . . ?
C47 N6 C43 117.8(3) . . ?
C38 C37 Fe2 130.61(18) . . ?
C38 C37 C42 114.5(2) . . ?
C42 C37 Fe2 114.79(19) . . ?
C37 C38 H38 118.1 . . ?
C39 C38 C37 123.8(2) . . ?
C39 C38 H38 118.1 . . ?
C38 C39 C48 121.7(2) . . ?
C40 C39 C38 118.8(3) . . ?
C40 C39 C48 119.4(2) . . ?
C39 C40 H40 119.9 . . ?
C41 C40 C39 120.2(3) . . ?
C41 C40 H40 119.9 . . ?
C40 C41 H41 119.9 . . ?
C40 C41 C42 120.2(3) . . ?
C42 C41 H41 119.9 . . ?
C37 C42 C43 114.9(2) . . ?
C41 C42 C37 122.4(3) . . ?
C41 C42 C43 122.8(3) . . ?
N6 C43 C42 112.8(2) . . ?
N6 C43 C44 121.4(3) . . ?
C44 C43 C42 125.9(3) . . ?
C43 C44 H44 119.9 . . ?
C45 C44 C43 120.2(4) . . ?
C45 C44 H44 119.9 . . ?
C44 C45 H45 120.6 . . ?
C44 C45 C46 118.7(3) . . ?
C46 C45 H45 120.6 . . ?
C45 C46 H46 120.2 . . ?
C45 C46 C47 119.6(3) . . ?
C47 C46 H46 120.2 . . ?
N6 C47 C46 122.3(4) . . ?
N6 C47 H47 118.8 . . ?
C46 C47 H47 118.8 . . ?
C39 C48 H48A 109.5 . . ?
C39 C48 H48B 109.5 . . ?
C39 C48 H48C 109.5 . . ?
H48A C48 H48B 109.5 . . ?
H48A C48 H48C 109.5 . . ?
H48B C48 H48C 109.5 . . ?
C50 C49 Fe2 130.70(17) . . ?
C50 C49 C54 114.6(2) . . ?
C54 C49 Fe2 114.51(17) . . ?
C49 C50 H50 118.0 . . ?
C51 C50 C49 124.1(2) . . ?
C51 C50 H50 118.0 . . ?
C50 C51 C52 118.7(2) . . ?
C50 C51 C60 121.7(2) . . ?
C52 C51 C60 119.6(2) . . ?
C51 C52 H52 120.0 . . ?
C53 C52 C51 119.9(2) . . ?
C53 C52 H52 120.0 . . ?
C52 C53 H53 119.8 . . ?
C52 C53 C54 120.3(2) . . ?
C54 C53 H53 119.8 . . ?
C49 C54 C55 114.4(2) . . ?
C53 C54 C49 122.2(2) . . ?
C53 C54 C55 123.4(2) . . ?
N4 C55 C54 112.7(2) . . ?
N4 C55 C56 121.2(2) . . ?
C56 C55 C54 126.0(2) . . ?
C55 C56 H56 119.8 . . ?
C57 C56 C55 120.4(3) . . ?
C57 C56 H56 119.8 . . ?
C56 C57 H57 120.7 . . ?
C56 C57 C58 118.6(2) . . ?
C58 C57 H57 120.7 . . ?
C57 C58 H58 120.4 . . ?
C59 C58 C57 119.2(3) . . ?
C59 C58 H58 120.4 . . ?
N4 C59 C58 123.0(3) . . ?
N4 C59 H59 118.5 . . ?
C58 C59 H59 118.5 . . ?
C51 C60 H60A 109.5 . . ?
C51 C60 H60B 109.5 . . ?
C51 C60 H60C 109.5 . . ?
H60A C60 H60B 109.5 . . ?
H60A C60 H60C 109.5 . . ?
H60B C60 H60C 109.5 . . ?
C62 C61 Fe2 130.77(17) . . ?
C62 C61 C66 114.6(2) . . ?
C66 C61 Fe2 114.19(16) . . ?
C61 C62 H62 118.0 . . ?
C63 C62 C61 124.0(2) . . ?
C63 C62 H62 118.0 . . ?
C62 C63 C64 118.8(2) . . ?
C62 C63 C72 121.6(2) . . ?
C64 C63 C72 119.5(2) . . ?
C63 C64 H64 120.1 . . ?
C65 C64 C63 119.9(2) . . ?
C65 C64 H64 120.1 . . ?
C64 C65 H65 119.7 . . ?
C64 C65 C66 120.7(2) . . ?
C66 C65 H65 119.7 . . ?
C61 C66 C67 114.9(2) . . ?
C65 C66 C61 122.0(2) . . ?
C65 C66 C67 123.2(2) . . ?
N5 C67 C66 113.1(2) . . ?
N5 C67 C68 120.8(2) . . ?
C68 C67 C66 126.1(2) . . ?
C67 C68 H68 119.6 . . ?
C69 C68 C67 120.7(2) . . ?
C69 C68 H68 119.6 . . ?
C68 C69 H69 120.8 . . ?
C68 C69 C70 118.4(2) . . ?
C70 C69 H69 120.8 . . ?
C69 C70 H70 120.5 . . ?
C71 C70 C69 119.0(2) . . ?
C71 C70 H70 120.5 . . ?
N5 C71 C70 123.7(2) . . ?
N5 C71 H71 118.1 . . ?
C70 C71 H71 118.1 . . ?
C63 C72 H72A 109.5 . . ?
C63 C72 H72B 109.5 . . ?
C63 C72 H72C 109.5 . . ?
H72A C72 H72B 109.5 . . ?
H72A C72 H72C 109.5 . . ?
H72B C72 H72C 109.5 . . ?
O1 K1 O2 58.78(5) . . ?
O1 K1 N7 60.43(6) . . ?
O1 K1 N8 117.91(6) . . ?
O2 K1 N7 118.59(6) . . ?
O2 K1 N8 59.91(6) . . ?
O3 K1 O1 98.50(6) . . ?
O3 K1 O2 136.90(6) . . ?
O3 K1 N7 60.24(6) . . ?
O3 K1 N8 119.90(5) . . ?
O4 K1 O1 122.09(6) . . ?
O4 K1 O2 99.18(5) . . ?
O4 K1 O3 60.00(5) . . ?
O4 K1 O5 134.90(6) . . ?
O4 K1 N7 119.62(6) . . ?
O4 K1 N8 60.27(5) . . ?
O5 K1 O1 97.71(6) . . ?
O5 K1 O2 120.76(5) . . ?
O5 K1 O3 96.67(6) . . ?
O5 K1 N7 60.37(6) . . ?
O5 K1 N8 121.17(6) . . ?
O6 K1 O1 137.14(6) . . ?
O6 K1 O2 99.15(6) . . ?
O6 K1 O3 118.96(6) . . ?
O6 K1 O4 95.84(5) . . ?
O6 K1 O5 60.21(6) . . ?
O6 K1 N7 119.78(6) . . ?
O6 K1 N8 61.92(6) . . ?
N8 K1 N7 178.15(7) . . ?
C74 O1 K1 116.41(16) . . ?
C75 O1 K1 116.89(15) . . ?
C75 O1 C74 111.9(2) . . ?
C76 O2 K1 114.25(15) . . ?
C77 O2 K1 117.07(14) . . ?
C77 O2 C76 111.2(2) . . ?
C80 O3 K1 116.92(16) . . ?
C81 O3 K1 115.39(15) . . ?
C81 O3 C80 110.8(2) . . ?
C82 O4 K1 116.19(14) . . ?
C83 O4 K1 121.55(14) . . ?
C83 O4 C82 111.75(19) . . ?
C86 O5 K1 117.84(16) . . ?
C87 O5 K1 115.23(16) . . ?
C87 O5 C86 111.1(2) . . ?
C88 O6 K1 116.21(16) . . ?
C88 O6 C89 110.2(2) . . ?
C89 O6 K1 116.31(15) . . ?
C73 N7 K1 108.87(16) . . ?
C73 N7 C79 109.0(2) . . ?
C73 N7 C85 110.3(2) . . ?
C79 N7 K1 109.56(16) . . ?
C79 N7 C85 109.8(2) . . ?
C85 N7 K1 109.24(17) . . ?
C78 N8 K1 110.58(15) . . ?
C78 N8 C90 110.2(2) . . ?
C84 N8 K1 109.20(14) . . ?
C84 N8 C78 109.4(2) . . ?
C84 N8 C90 110.3(2) . . ?
C90 N8 K1 107.19(16) . . ?
N7 C73 H73A 108.8 . . ?
N7 C73 H73B 108.8 . . ?
N7 C73 C74 113.9(2) . . ?
H73A C73 H73B 107.7 . . ?
C74 C73 H73A 108.8 . . ?
C74 C73 H73B 108.8 . . ?
O1 C74 C73 109.3(2) . . ?
O1 C74 H74A 109.8 . . ?
O1 C74 H74B 109.8 . . ?
C73 C74 H74A 109.8 . . ?
C73 C74 H74B 109.8 . . ?
H74A C74 H74B 108.3 . . ?
O1 C75 H75A 109.8 . . ?
O1 C75 H75B 109.8 . . ?
O1 C75 C76 109.2(2) . . ?
H75A C75 H75B 108.3 . . ?
C76 C75 H75A 109.8 . . ?
C76 C75 H75B 109.8 . . ?
O2 C76 C75 109.1(2) . . ?
O2 C76 H76A 109.9 . . ?
O2 C76 H76B 109.9 . . ?
C75 C76 H76A 109.9 . . ?
C75 C76 H76B 109.9 . . ?
H76A C76 H76B 108.3 . . ?
O2 C77 H77A 109.9 . . ?
O2 C77 H77B 109.9 . . ?
O2 C77 C78 108.7(2) . . ?
H77A C77 H77B 108.3 . . ?
C78 C77 H77A 109.9 . . ?
C78 C77 H77B 109.9 . . ?
N8 C78 C77 114.0(2) . . ?
N8 C78 H78A 108.8 . . ?
N8 C78 H78B 108.8 . . ?
C77 C78 H78A 108.8 . . ?
C77 C78 H78B 108.8 . . ?
H78A C78 H78B 107.6 . . ?
N7 C79 H79A 108.9 . . ?
N7 C79 H79B 108.9 . . ?
N7 C79 C80 113.5(3) . . ?
H79A C79 H79B 107.7 . . ?
C80 C79 H79A 108.9 . . ?
C80 C79 H79B 108.9 . . ?
O3 C80 C79 108.9(3) . . ?
O3 C80 H80A 109.9 . . ?
O3 C80 H80B 109.9 . . ?
C79 C80 H80A 109.9 . . ?
C79 C80 H80B 109.9 . . ?
H80A C80 H80B 108.3 . . ?
O3 C81 H81A 109.8 . . ?
O3 C81 H81B 109.8 . . ?
O3 C81 C82 109.3(2) . . ?
H81A C81 H81B 108.3 . . ?
C82 C81 H81A 109.8 . . ?
C82 C81 H81B 109.8 . . ?
O4 C82 C81 109.3(2) . . ?
O4 C82 H82A 109.8 . . ?
O4 C82 H82B 109.8 . . ?
C81 C82 H82A 109.8 . . ?
C81 C82 H82B 109.8 . . ?
H82A C82 H82B 108.3 . . ?
O4 C83 H83A 109.8 . . ?
O4 C83 H83B 109.8 . . ?
O4 C83 C84 109.2(2) . . ?
H83A C83 H83B 108.3 . . ?
C84 C83 H83A 109.8 . . ?
C84 C83 H83B 109.8 . . ?
N8 C84 C83 114.6(2) . . ?
N8 C84 H84A 108.6 . . ?
N8 C84 H84B 108.6 . . ?
C83 C84 H84A 108.6 . . ?
C83 C84 H84B 108.6 . . ?
H84A C84 H84B 107.6 . . ?
N7 C85 H85A 108.8 . . ?
N7 C85 H85B 108.8 . . ?
N7 C85 C86 113.9(2) . . ?
H85A C85 H85B 107.7 . . ?
C86 C85 H85A 108.8 . . ?
C86 C85 H85B 108.8 . . ?
O5 C86 C85 108.8(2) . . ?
O5 C86 H86A 109.9 . . ?
O5 C86 H86B 109.9 . . ?
C85 C86 H86A 109.9 . . ?
C85 C86 H86B 109.9 . . ?
H86A C86 H86B 108.3 . . ?
O5 C87 H87A 109.7 . . ?
O5 C87 H87B 109.7 . . ?
O5 C87 C88 109.9(2) . . ?
H87A C87 H87B 108.2 . . ?
C88 C87 H87A 109.7 . . ?
C88 C87 H87B 109.7 . . ?
O6 C88 C87 109.9(2) . . ?
O6 C88 H88A 109.7 . . ?
O6 C88 H88B 109.7 . . ?
C87 C88 H88A 109.7 . . ?
C87 C88 H88B 109.7 . . ?
H88A C88 H88B 108.2 . . ?
O6 C89 H89A 109.8 . . ?
O6 C89 H89B 109.8 . . ?
O6 C89 C90 109.2(2) . . ?
H89A C89 H89B 108.3 . . ?
C90 C89 H89A 109.8 . . ?
C90 C89 H89B 109.8 . . ?
N8 C90 C89 113.9(2) . . ?
N8 C90 H90A 108.8 . . ?
N8 C90 H90B 108.8 . . ?
C89 C90 H90A 108.8 . . ?
C89 C90 H90B 108.8 . . ?
H90A C90 H90B 107.7 . . ?
O7 K2 O8 59.99(5) . . ?
O7 K2 O9 97.19(5) . . ?
O7 K2 O10' 133.05(15) . . ?
O7 K2 O11 96.07(6) . . ?
O7 K2 O12 113.1(3) . . ?
O7 K2 N9 61.81(5) . . ?
O7 K2 N10 119.4(2) . . ?
O7 K2 N10' 119.60(12) . . ?
O8 K2 O9 119.19(6) . . ?
O8 K2 O10' 97.41(15) . . ?
O8 K2 O12 96.1(3) . . ?
O8 K2 N9 120.96(6) . . ?
O8 K2 N10 61.64(19) . . ?
O8 K2 N10' 59.75(12) . . ?
O9 K2 O10' 56.04(13) . . ?
O9 K2 O12 142.1(3) . . ?
O9 K2 N9 59.77(6) . . ?
O9 K2 N10 124.9(2) . . ?
O9 K2 N10' 114.79(13) . . ?
O10' K2 N9 115.19(13) . . ?
O10' K2 N10' 59.63(16) . . ?
O10 K2 O7 140.3(3) . . ?
O10 K2 O8 97.2(3) . . ?
O10 K2 O9 64.2(3) . . ?
O10 K2 O11 121.0(3) . . ?
O10 K2 O12 100.5(3) . . ?
O10 K2 N9 122.2(3) . . ?
O10 K2 N10 61.4(3) . . ?
O11 K2 O8 134.04(6) . . ?
O11 K2 O9 101.17(5) . . ?
O11 K2 O10' 124.45(15) . . ?
O11 K2 O12 55.2(2) . . ?
O11 K2 N9 60.81(6) . . ?
O11 K2 N10 113.1(2) . . ?
O11 K2 N10' 123.25(14) . . ?
O12' K2 O7 120.16(17) . . ?
O12' K2 O8 94.59(18) . . ?
O12' K2 O9 139.45(18) . . ?
O12' K2 O10' 100.84(17) . . ?
O12' K2 O11 62.35(16) . . ?
O12' K2 N9 122.85(16) . . ?
O12' K2 N10' 61.73(17) . . ?
O12 K2 N10 58.9(3) . . ?
N9 K2 O12 114.9(2) . . ?
N9 K2 N10 173.7(2) . . ?
N9 K2 N10' 174.43(14) . . ?
C92 O7 K2 116.79(13) . . ?
C93 O7 K2 116.19(14) . . ?
C93 O7 C92 110.88(19) . . ?
C94 O8 K2 115.04(16) . . ?
C94 O8 C95' 113.9(4) . . ?
C94 O8 C95 106.5(6) . . ?
C95' O8 K2 120.4(4) . . ?
C95 O8 K2 113.2(7) . . ?
C98 O9 K2 115.55(15) . . ?
C98 O9 C99 117.0(8) . . ?
C98 O9 C99' 107.1(4) . . ?
C99 O9 K2 104.3(9) . . ?
C99' O9 K2 117.8(5) . . ?
C00' O10' K2 118.9(4) . . ?
C01' O10' K2 117.2(5) . . ?
C01' O10' C00' 110.8(5) . . ?
C100 O10 K2 113.4(8) . . ?
C101 O10 K2 120.0(10) . . ?
C101 O10 C100 111.6(11) . . ?
C05' O11 K2 112.2(5) . . ?
C104 O11 K2 120.53(15) . . ?
C104 O11 C05' 117.6(4) . . ?
C104 O11 C105 101.2(7) . . ?
C105 O11 K2 124.2(10) . . ?
C06' O12' K2 115.3(5) . . ?
C06' O12' C07' 111.8(6) . . ?
C07' O12' K2 115.9(4) . . ?
C106 O12 K2 116.6(8) . . ?
C106 O12 C107 110.7(11) . . ?
C107 O12 K2 113.8(7) . . ?
C91 N9 K2 107.45(15) . . ?
C97 N9 K2 111.39(15) . . ?
C97 N9 C91 109.5(2) . . ?
C103 N9 K2 108.37(15) . . ?
C103 N9 C91 110.72(19) . . ?
C103 N9 C97 109.4(2) . . ?
C96 N10 K2 106.6(8) . . ?
C96 N10 C102 110.3(10) . . ?
C102 N10 K2 105.5(7) . . ?
C108 N10 K2 112.7(7) . . ?
C108 N10 C96 110.6(10) . . ?
C108 N10 C102 110.9(9) . . ?
C02' N10' K2 110.1(4) . . ?
C08' N10' K2 107.7(4) . . ?
C08' N10' C02' 109.9(5) . . ?
C96' N10' K2 110.2(4) . . ?
C96' N10' C02' 109.9(6) . . ?
C96' N10' C08' 109.0(5) . . ?
O10' C00' H00A 110.1 . . ?
O10' C00' H00B 110.1 . . ?
O10' C00' C99' 108.2(6) . . ?
H00A C00' H00B 108.4 . . ?
C99' C00' H00A 110.1 . . ?
C99' C00' H00B 110.1 . . ?
O10' C01' H01A 109.7 . . ?
O10' C01' H01B 109.7 . . ?
O10' C01' C02' 109.7(5) . . ?
H01A C01' H01B 108.2 . . ?
C02' C01' H01A 109.7 . . ?
C02' C01' H01B 109.7 . . ?
N10' C02' C01' 114.7(5) . . ?
N10' C02' H02A 108.6 . . ?
N10' C02' H02B 108.6 . . ?
C01' C02' H02A 108.6 . . ?
C01' C02' H02B 108.6 . . ?
H02A C02' H02B 107.6 . . ?
O11 C05' H05A 109.1 . . ?
O11 C05' H05B 109.1 . . ?
O11 C05' C06' 112.5(7) . . ?
H05A C05' H05B 107.8 . . ?
C06' C05' H05A 109.1 . . ?
C06' C05' H05B 109.1 . . ?
O12' C06' C05' 110.4(7) . . ?
O12' C06' H06A 109.6 . . ?
O12' C06' H06B 109.6 . . ?
C05' C06' H06A 109.6 . . ?
C05' C06' H06B 109.6 . . ?
H06A C06' H06B 108.1 . . ?
O12' C07' H07A 109.7 . . ?
O12' C07' H07B 109.7 . . ?
O12' C07' C08' 110.0(6) . . ?
H07A C07' H07B 108.2 . . ?
C08' C07' H07A 109.7 . . ?
C08' C07' H07B 109.7 . . ?
N10' C08' C07' 114.0(5) . . ?
N10' C08' H08A 108.7 . . ?
N10' C08' H08B 108.7 . . ?
C07' C08' H08A 108.7 . . ?
C07' C08' H08B 108.7 . . ?
H08A C08' H08B 107.6 . . ?
N9 C91 H91A 108.7 . . ?
N9 C91 H91B 108.7 . . ?
N9 C91 C92 114.1(2) . . ?
H91A C91 H91B 107.6 . . ?
C92 C91 H91A 108.7 . . ?
C92 C91 H91B 108.7 . . ?
O7 C92 C91 109.1(2) . . ?
O7 C92 H92A 109.9 . . ?
O7 C92 H92B 109.9 . . ?
C91 C92 H92A 109.9 . . ?
C91 C92 H92B 109.9 . . ?
H92A C92 H92B 108.3 . . ?
O7 C93 H93A 109.8 . . ?
O7 C93 H93B 109.8 . . ?
O7 C93 C94 109.5(2) . . ?
H93A C93 H93B 108.2 . . ?
C94 C93 H93A 109.8 . . ?
C94 C93 H93B 109.8 . . ?
O8 C94 C93 109.0(2) . . ?
O8 C94 H94A 109.9 . . ?
O8 C94 H94B 109.9 . . ?
C93 C94 H94A 109.9 . . ?
C93 C94 H94B 109.9 . . ?
H94A C94 H94B 108.3 . . ?
O8 C95' H95A 109.9 . . ?
O8 C95' H95B 109.9 . . ?
O8 C95' C96' 108.8(6) . . ?
H95A C95' H95B 108.3 . . ?
C96' C95' H95A 109.9 . . ?
C96' C95' H95B 109.9 . . ?
O8 C95 H95C 110.3 . . ?
O8 C95 H95D 110.3 . . ?
O8 C95 C96 106.9(12) . . ?
H95C C95 H95D 108.6 . . ?
C96 C95 H95C 110.3 . . ?
C96 C95 H95D 110.3 . . ?
N10' C96' C95' 114.8(7) . . ?
N10' C96' H96A 108.6 . . ?
N10' C96' H96B 108.6 . . ?
C95' C96' H96A 108.6 . . ?
C95' C96' H96B 108.6 . . ?
H96A C96' H96B 107.6 . . ?
N10 C96 C95 112.2(11) . . ?
N10 C96 H96C 109.2 . . ?
N10 C96 H96D 109.2 . . ?
C95 C96 H96C 109.2 . . ?
C95 C96 H96D 109.2 . . ?
H96C C96 H96D 107.9 . . ?
N9 C97 H97A 108.8 . . ?
N9 C97 H97B 108.8 . . ?
N9 C97 C98 113.9(2) . . ?
H97A C97 H97B 107.7 . . ?
C98 C97 H97A 108.8 . . ?
C98 C97 H97B 108.8 . . ?
O9 C98 C97 108.8(2) . . ?
O9 C98 H98A 109.9 . . ?
O9 C98 H98B 109.9 . . ?
C97 C98 H98A 109.9 . . ?
C97 C98 H98B 109.9 . . ?
H98A C98 H98B 108.3 . . ?
O9 C99 H99A 108.4 . . ?
O9 C99 H99B 108.4 . . ?
O9 C99 C100 115.5(13) . . ?
H99A C99 H99B 107.5 . . ?
C100 C99 H99A 108.4 . . ?
C100 C99 H99B 108.4 . . ?
O9 C99' C00' 106.7(8) . . ?
O9 C99' H99C 110.4 . . ?
O9 C99' H99D 110.4 . . ?
C00' C99' H99C 110.4 . . ?
C00' C99' H99D 110.4 . . ?
H99C C99' H99D 108.6 . . ?
O10 C100 C99 110.8(13) . . ?
O10 C100 H10A 109.5 . . ?
O10 C100 H10B 109.5 . . ?
C99 C100 H10A 109.5 . . ?
C99 C100 H10B 109.5 . . ?
H10A C100 H10B 108.1 . . ?
O10 C101 H10C 109.9 . . ?
O10 C101 H10D 109.9 . . ?
O10 C101 C102 108.9(10) . . ?
H10C C101 H10D 108.3 . . ?
C102 C101 H10C 109.9 . . ?
C102 C101 H10D 109.9 . . ?
N10 C102 C101 115.6(10) . . ?
N10 C102 H10E 108.4 . . ?
N10 C102 H10F 108.4 . . ?
C101 C102 H10E 108.4 . . ?
C101 C102 H10F 108.4 . . ?
H10E C102 H10F 107.4 . . ?
N9 C103 H10G 108.5 . . ?
N9 C103 H10H 108.5 . . ?
N9 C103 C104 115.2(2) . . ?
H10G C103 H10H 107.5 . . ?
C104 C103 H10G 108.5 . . ?
C104 C103 H10H 108.5 . . ?
O11 C104 C103 109.6(2) . . ?
O11 C104 H10I 109.8 . . ?
O11 C104 H10J 109.8 . . ?
C103 C104 H10I 109.8 . . ?
C103 C104 H10J 109.8 . . ?
H10I C104 H10J 108.2 . . ?
O11 C105 H10K 110.8 . . ?
O11 C105 H10L 110.8 . . ?
O11 C105 C106 104.5(13) . . ?
H10K C105 H10L 108.9 . . ?
C106 C105 H10K 110.8 . . ?
C106 C105 H10L 110.8 . . ?
O12 C106 C105 109.2(13) . . ?
O12 C106 H10M 109.8 . . ?
O12 C106 H10N 109.8 . . ?
C105 C106 H10M 109.8 . . ?
C105 C106 H10N 109.8 . . ?
H10M C106 H10N 108.3 . . ?
O12 C107 H10O 109.9 . . ?
O12 C107 H10P 109.9 . . ?
O12 C107 C108 109.1(11) . . ?
H10O C107 H10P 108.3 . . ?
C108 C107 H10O 109.9 . . ?
C108 C107 H10P 109.9 . . ?
N10 C108 C107 114.3(10) . . ?
N10 C108 H10Q 108.7 . . ?
N10 C108 H10R 108.7 . . ?
C107 C108 H10Q 108.7 . . ?
C107 C108 H10R 108.7 . . ?
H10Q C108 H10R 107.6 . . ?
C112 O13 C109 109.2(2) . . ?
O13 C109 H10S 110.2 . . ?
O13 C109 H10T 110.2 . . ?
O13 C109 C110 107.5(3) . . ?
H10S C109 H10T 108.5 . . ?
C110 C109 H10S 110.2 . . ?
C110 C109 H10T 110.2 . . ?
C109 C110 H11A 111.0 . . ?
C109 C110 H11B 111.0 . . ?
C109 C110 C111 103.6(3) . . ?
H11A C110 H11B 109.0 . . ?
C111 C110 H11A 111.0 . . ?
C111 C110 H11B 111.0 . . ?
C110 C111 H11C 111.3 . . ?
C110 C111 H11D 111.3 . . ?
C110 C111 C112 102.4(3) . . ?
H11C C111 H11D 109.2 . . ?
C112 C111 H11C 111.3 . . ?
C112 C111 H11D 111.3 . . ?
O13 C112 C111 105.9(3) . . ?
O13 C112 H11E 110.6 . . ?
O13 C112 H11F 110.6 . . ?
C111 C112 H11E 110.6 . . ?
C111 C112 H11F 110.6 . . ?
H11E C112 H11F 108.7 . . ?
C17' O15' C20' 104.8(13) . . ?
O15' C17' H17A 111.2 . . ?
O15' C17' H17B 111.2 . . ?
O15' C17' C18' 103.0(15) . . ?
H17A C17' H17B 109.1 . . ?
C18' C17' H17A 111.2 . . ?
C18' C17' H17B 111.2 . . ?
C17' C18' H18A 111.0 . . ?
C17' C18' H18B 111.0 . . ?
H18A C18' H18B 109.0 . . ?
C19' C18' C17' 103.6(14) . . ?
C19' C18' H18A 111.0 . . ?
C19' C18' H18B 111.0 . . ?
C18' C19' H19A 110.9 . . ?
C18' C19' H19B 110.9 . . ?
C18' C19' C20' 104.1(12) . . ?
H19A C19' H19B 109.0 . . ?
C20' C19' H19A 110.9 . . ?
C20' C19' H19B 110.9 . . ?
O15' C20' C19' 107.2(12) . . ?
O15' C20' H20A 110.3 . . ?
O15' C20' H20B 110.3 . . ?
C19' C20' H20A 110.3 . . ?
C19' C20' H20B 110.3 . . ?
H20A C20' H20B 108.5 . . ?
C117 O15 C120 108.4(4) . . ?
O15 C117 H11G 110.2 . . ?
O15 C117 H11H 110.2 . . ?
O15 C117 C118 107.7(6) . . ?
H11G C117 H11H 108.5 . . ?
C118 C117 H11G 110.2 . . ?
C118 C117 H11H 110.2 . . ?
C117 C118 H11I 111.5 . . ?
C117 C118 H11J 111.5 . . ?
C117 C118 C119 101.1(6) . . ?
H11I C118 H11J 109.4 . . ?
C119 C118 H11I 111.5 . . ?
C119 C118 H11J 111.5 . . ?
C118 C119 H11K 110.9 . . ?
C118 C119 H11L 110.9 . . ?
C118 C119 C120 104.2(6) . . ?
H11K C119 H11L 108.9 . . ?
C120 C119 H11K 110.9 . . ?
C120 C119 H11L 110.9 . . ?
O15 C120 C119 106.6(4) . . ?
O15 C120 H12N 110.4 . . ?
O15 C120 H12O 110.4 . . ?
C119 C120 H12N 110.4 . . ?
C119 C120 H12O 110.4 . . ?
H12N C120 H12O 108.6 . . ?
C116 O14 C113 108.4(3) . . ?
O14 C113 H11M 110.0 . . ?
O14 C113 H11N 110.0 . . ?
O14 C113 C114 108.5(3) . . ?
H11M C113 H11N 108.4 . . ?
C114 C113 H11M 110.0 . . ?
C114 C113 H11N 110.0 . . ?
C113 C114 H11O 111.7 . . ?
C113 C114 H11P 111.7 . . ?
C113 C114 C115 100.1(3) . . ?
H11O C114 H11P 109.5 . . ?
C115 C114 H11O 111.7 . . ?
C115 C114 H11P 111.8 . . ?
C114 C115 H11Q 111.4 . . ?
C114 C115 H11R 111.4 . . ?
H11Q C115 H11R 109.2 . . ?
C116 C115 C114 102.0(3) . . ?
C116 C115 H11Q 111.4 . . ?
C116 C115 H11R 111.4 . . ?
O14 C116 C115 107.1(3) . . ?
O14 C116 H11S 110.3 . . ?
O14 C116 H11T 110.3 . . ?
C115 C116 H11S 110.3 . . ?
C115 C116 H11T 110.3 . . ?
H11S C116 H11T 108.5 . . ?
C123 O16 C122 110.4(3) . . ?
H12D C121 H12E 109.5 . . ?
H12D C121 H12F 109.5 . . ?
H12E C121 H12F 109.5 . . ?
C122 C121 H12D 109.5 . . ?
C122 C121 H12E 109.5 . . ?
C122 C121 H12F 109.5 . . ?
O16 C122 C121 106.5(3) . . ?
O16 C122 H12G 110.4 . . ?
O16 C122 H12H 110.4 . . ?
C121 C122 H12G 110.4 . . ?
C121 C122 H12H 110.4 . . ?
H12G C122 H12H 108.6 . . ?
O16 C123 H12I 110.2 . . ?
O16 C123 H12J 110.2 . . ?
O16 C123 C124 107.7(3) . . ?
H12I C123 H12J 108.5 . . ?
C124 C123 H12I 110.2 . . ?
C124 C123 H12J 110.2 . . ?
C123 C124 H12K 109.5 . . ?
C123 C124 H12L 109.5 . . ?
C123 C124 H12M 109.5 . . ?
H12K C124 H12L 109.5 . . ?
H12K C124 H12M 109.5 . . ?
H12L C124 H12M 109.5 . . ?

loop_
_geom_torsion_atom_site_label_1
_geom_torsion_atom_site_label_2
_geom_torsion_atom_site_label_3
_geom_torsion_atom_site_label_4
_geom_torsion
_geom_torsion_site_symmetry_1
_geom_torsion_site_symmetry_2
_geom_torsion_site_symmetry_3
_geom_torsion_site_symmetry_4
_geom_torsion_publ_flag
Fe1 N1 C7 C6 -1.2(3) . . . . ?
Fe1 N1 C7 C8 -179.6(2) . . . . ?
Fe1 N1 C11 C10 178.8(2) . . . . ?
Fe1 N2 C19 C18 -1.6(3) . . . . ?
Fe1 N2 C19 C20 179.42(18) . . . . ?
Fe1 N2 C23 C22 178.31(19) . . . . ?
Fe1 N3 C31 C30 1.5(2) . . . . ?
Fe1 N3 C31 C32 -177.15(17) . . . . ?
Fe1 N3 C35 C34 178.50(18) . . . . ?
Fe1 C1 C2 C3 -177.4(2) . . . . ?
Fe1 C1 C6 C5 178.4(2) . . . . ?
Fe1 C1 C6 C7 -1.6(3) . . . . ?
Fe1 C13 C14 C15 -178.0(2) . . . . ?
Fe1 C13 C18 C17 177.3(2) . . . . ?
Fe1 C13 C18 C19 -2.3(3) . . . . ?
Fe1 C25 C26 C27 -170.20(18) . . . . ?
Fe1 C25 C30 C29 175.72(17) . . . . ?
Fe1 C25 C30 C31 -2.3(2) . . . . ?
N1 C7 C8 C9 0.2(4) . . . . ?
N2 C19 C20 C21 3.0(4) . . . . ?
N3 C31 C32 C33 -2.4(4) . . . . ?
C1 C2 C3 C4 -0.3(4) . . . . ?
C1 C2 C3 C12 179.5(3) . . . . ?
C1 C6 C7 N1 1.8(3) . . . . ?
C1 C6 C7 C8 -179.9(3) . . . . ?
C2 C1 C6 C5 0.0(4) . . . . ?
C2 C1 C6 C7 -179.9(2) . . . . ?
C2 C3 C4 C5 -0.9(4) . . . . ?
C3 C4 C5 C6 1.6(4) . . . . ?
C4 C5 C6 C1 -1.2(4) . . . . ?
C4 C5 C6 C7 178.8(3) . . . . ?
C5 C6 C7 N1 -178.2(2) . . . . ?
C5 C6 C7 C8 0.2(4) . . . . ?
C6 C1 C2 C3 0.7(4) . . . . ?
C6 C7 C8 C9 -178.0(3) . . . . ?
C7 N1 C11 C10 -1.9(4) . . . . ?
C7 C8 C9 C10 -0.5(5) . . . . ?
C8 C9 C10 C11 -0.4(4) . . . . ?
C9 C10 C11 N1 1.6(4) . . . . ?
C11 N1 C7 C6 179.4(2) . . . . ?
C11 N1 C7 C8 1.0(4) . . . . ?
C12 C3 C4 C5 179.3(3) . . . . ?
C13 C14 C15 C16 1.0(4) . . . . ?
C13 C14 C15 C24 -178.8(3) . . . . ?
C13 C18 C19 N2 2.5(3) . . . . ?
C13 C18 C19 C20 -178.6(2) . . . . ?
C14 C13 C18 C17 -1.4(3) . . . . ?
C14 C13 C18 C19 179.0(2) . . . . ?
C14 C15 C16 C17 -1.5(4) . . . . ?
C15 C16 C17 C18 0.6(4) . . . . ?
C16 C17 C18 C13 1.0(4) . . . . ?
C16 C17 C18 C19 -179.5(2) . . . . ?
C17 C18 C19 N2 -177.1(2) . . . . ?
C17 C18 C19 C20 1.8(4) . . . . ?
C18 C13 C14 C15 0.4(4) . . . . ?
C18 C19 C20 C21 -175.8(2) . . . . ?
C19 N2 C23 C22 -0.3(4) . . . . ?
C19 C20 C21 C22 -1.9(4) . . . . ?
C20 C21 C22 C23 -0.1(4) . . . . ?
C21 C22 C23 N2 1.3(4) . . . . ?
C23 N2 C19 C18 177.1(2) . . . . ?
C23 N2 C19 C20 -1.9(3) . . . . ?
C24 C15 C16 C17 178.3(3) . . . . ?
C25 C26 C27 C28 -2.9(3) . . . . ?
C25 C26 C27 C36 175.5(2) . . . . ?
C25 C30 C31 N3 0.5(3) . . . . ?
C25 C30 C31 C32 179.1(2) . . . . ?
C26 C25 C30 C29 5.0(3) . . . . ?
C26 C25 C30 C31 -173.03(19) . . . . ?
C26 C27 C28 C29 3.7(3) . . . . ?
C27 C28 C29 C30 -0.3(3) . . . . ?
C28 C29 C30 C25 -4.3(3) . . . . ?
C28 C29 C30 C31 173.6(2) . . . . ?
C29 C30 C31 N3 -177.5(2) . . . . ?
C29 C30 C31 C32 1.1(4) . . . . ?
C30 C25 C26 C27 -1.4(3) . . . . ?
C30 C31 C32 C33 179.1(2) . . . . ?
C31 N3 C35 C34 -3.5(3) . . . . ?
C31 C32 C33 C34 -1.1(4) . . . . ?
C32 C33 C34 C35 2.3(4) . . . . ?
C33 C34 C35 N3 0.0(4) . . . . ?
C35 N3 C31 C30 -176.74(19) . . . . ?
C35 N3 C31 C32 4.6(3) . . . . ?
C36 C27 C28 C29 -174.7(2) . . . . ?
Fe2 N4 C55 C54 6.3(2) . . . . ?
Fe2 N4 C55 C56 -170.89(18) . . . . ?
Fe2 N4 C59 C58 169.45(19) . . . . ?
Fe2 N5 C67 C66 2.6(3) . . . . ?
Fe2 N5 C67 C68 -176.58(17) . . . . ?
Fe2 N5 C71 C70 177.0(2) . . . . ?
Fe2 N6 C43 C42 -4.1(3) . . . . ?
Fe2 N6 C43 C44 176.2(2) . . . . ?
Fe2 N6 C47 C46 -178.9(2) . . . . ?
Fe2 C37 C38 C39 177.10(19) . . . . ?
Fe2 C37 C42 C41 -176.9(2) . . . . ?
Fe2 C37 C42 C43 1.7(3) . . . . ?
Fe2 C49 C50 C51 -175.10(18) . . . . ?
Fe2 C49 C54 C53 174.24(18) . . . . ?
Fe2 C49 C54 C55 -4.7(3) . . . . ?
Fe2 C61 C62 C63 -170.72(18) . . . . ?
Fe2 C61 C66 C65 174.14(18) . . . . ?
Fe2 C61 C66 C67 -4.5(3) . . . . ?
N4 C55 C56 C57 0.4(4) . . . . ?
N5 C67 C68 C69 -1.5(4) . . . . ?
N6 C43 C44 C45 2.7(5) . . . . ?
C37 C38 C39 C40 -0.5(4) . . . . ?
C37 C38 C39 C48 -179.2(2) . . . . ?
C37 C42 C43 N6 1.6(3) . . . . ?
C37 C42 C43 C44 -178.7(3) . . . . ?
C38 C37 C42 C41 0.2(4) . . . . ?
[truncated: 481,371 more chars]
